# Supplementary material for: Preparation by alkaline treatment and detailed characterisation of empty hepatitis B virus core particles for vaccine and gene therapy applications
Source: Sci Rep. 2015 Jun 26;5:11639. doi: 10.1038/srep11639 (PMC4650659; doi:10.1038/srep11639)
Supplement: Supplementary Information [file srep11639-s2.xls]

## Sheet: HBc VLP
reference	start	end	length	average coverage	read counts	% of total	read counts/length	% of total (read counts/length)	% of total coverage	possible gene product (1)	possible gene product (2)
pHBc_I826_pBR327_cloning_vector_and_HBcAg.	179	3669	3491	316.054	12412	32.634	3.55543	1.18455	2.2451
pHBc_I826_pBR327_cloning_vector_and_HBcAg.	4113	4496	384	54.3464	170	0.446969	0.442708	0.147496	0.38605
pHBc_I826_pBR327_cloning_vector_and_HBcAg.	3701	4108	408	2.92402	9	0.023663	0.0220588	0.00734926	0.0207708
pHBc_I826_pBR327_cloning_vector_and_HBcAg.	4522	4700	179	2.87709	6	0.0157754	0.0335196	0.0111676	0.0204375
pHBc_I826_pBR327_cloning_vector_and_HBcAg.	0	56	57	1.33333	2	0.00525845	0.0350877	0.0116901	0.00947136
gi|26111730|gb|AE014075.1|	1514435	1514801	367	117.921	634	1.66693	1.72752	0.575552	0.837654	Nitrate/nitrite response regulator protein narL	Nitrate/nitrite sensor protein narX
gi|26111730|gb|AE014075.1|	3183322	3183488	167	321.743	440	1.15686	2.63473	0.877804	2.2855	Enolase	CTP synthase
gi|26111730|gb|AE014075.1|	570109	570541	433	85.5289	353	0.928117	0.815242	0.271611	0.607556	Chaperone protein htpG
gi|26111730|gb|AE014075.1|	4416525	4416848	324	37.8673	274	0.720408	0.845679	0.281752	0.268991	Hypothetical protein	ATP synthase epsilon chain
gi|26111730|gb|AE014075.1|	1953986	1954090	105	130.733	243	0.638902	2.31429	0.771042	0.928667	Phenylalanyl-tRNA synthetase alpha chain
gi|26111730|gb|AE014075.1|	4064304	4064678	375	58.88	218	0.573171	0.581333	0.193681	0.418255	Hypothetical protein yhhJ	Hypothetical ABC transporter ATP-binding protein yhiH
gi|26111730|gb|AE014075.1|	3857542	3858146	605	36.8397	215	0.565284	0.355372	0.118398	0.261691	23S ribosomal RNA
gi|26111730|gb|AE014075.1|	3638741	3638950	210	69.3143	204	0.536362	0.971429	0.323647	0.492375	Hypothetical protein ygiF
gi|26111730|gb|AE014075.1|	3537026	3537142	117	70.6838	197	0.517958	1.68376	0.560973	0.502104	Malate synthase G
gi|26111730|gb|AE014075.1|	4635789	4636216	428	39.4439	184	0.483778	0.429907	0.14323	0.280191	Glycerol kinase
gi|26111730|gb|AE014075.1|	3158026	3158467	442	38.6403	178	0.468002	0.402715	0.134171	0.274482	Sulfate adenylyltransferase subunit 1
gi|26111730|gb|AE014075.1|	4547732	4548127	396	35.7955	176	0.462744	0.444444	0.148074	0.254274	Sec-independent protein translocase protein tatA	Sec-independent protein translocase protein tatB
gi|26111730|gb|AE014075.1|	4701027	4701688	662	24.9637	175	0.460115	0.26435	0.0880727	0.17733	23S ribosomal RNA
gi|26111730|gb|AE014075.1|	5208904	5209226	323	25.0031	172	0.452227	0.532508	0.177414	0.17761	Phosphopentomutase
gi|26111730|gb|AE014075.1|	4444701	4445325	625	26.9264	168	0.44171	0.2688	0.0895552	0.191272	23S ribosomal RNA
gi|26111730|gb|AE014075.1|	2466934	2467277	344	38.0843	163	0.428564	0.473837	0.157867	0.270533	Tagatose-bisphosphate aldolase gatY
gi|26111730|gb|AE014075.1|	4729580	4729975	396	27.9773	156	0.410159	0.393939	0.131247	0.198737	Uroporphyrinogen decarboxylase
gi|26111730|gb|AE014075.1|	1295075	1295396	322	54.1149	153	0.402272	0.475155	0.158306	0.384406	Hypothetical protein	Acyl carrier protein
gi|26111730|gb|AE014075.1|	4438411	4439013	603	9.39469	147	0.386496	0.243781	0.0812197	0.0667354	Ribokinase
gi|26111730|gb|AE014075.1|	2638055	2638206	152	81.4342	131	0.344429	0.861842	0.287137	0.57847	Glycerol-3-phosphate transporter
gi|26111730|gb|AE014075.1|	1312703	1313021	319	49.5705	118	0.310249	0.369906	0.12324	0.352125	Hypothetical transcriptional regulator ycfQ
gi|26111730|gb|AE014075.1|	2991299	2991639	341	36.7067	113	0.297103	0.331378	0.110404	0.260747	23S ribosomal RNA
gi|26111730|gb|AE014075.1|	3747337	3747715	379	23.6227	108	0.283956	0.28496	0.0949393	0.167804	Translation initiation factor IF-2
gi|26111730|gb|AE014075.1|	3789855	3789999	145	47.269	101	0.265552	0.696552	0.232068	0.335776	Glutamate synthase [NADPH] large chain precursor
gi|26111730|gb|AE014075.1|	2991654	2991894	241	35.9917	99	0.260293	0.410788	0.136861	0.255668	23S ribosomal RNA
gi|26111730|gb|AE014075.1|	4750925	4751015	91	93.0769	97	0.255035	1.06593	0.355134	0.661174	Isocitrate dehydrogenase kinase/phosphatase
gi|26111730|gb|AE014075.1|	550253	550589	337	31.9258	95	0.249777	0.281899	0.0939193	0.226786	Hypothetical protein ybaY precursor
gi|26111730|gb|AE014075.1|	4642092	4642648	557	9.16158	92	0.241889	0.165171	0.0550293	0.0650795	Cell division protein ftsN
gi|26111730|gb|AE014075.1|	812534	812602	69	35.7246	92	0.241889	1.33333	0.444222	0.253771	Galactose-1-phosphate uridylyltransferase
gi|26111730|gb|AE014075.1|	2882814	2883607	794	12.5214	91	0.23926	0.11461	0.0381841	0.0889461	Exopolyphosphatase
gi|26111730|gb|AE014075.1|	4747779	4748250	472	17.8559	86	0.226113	0.182203	0.0607041	0.12684	Malate synthase A
gi|26111730|gb|AE014075.1|	237397	237775	379	24.2559	82	0.215597	0.216359	0.0720835	0.172303	23S ribosomal RNA
gi|26111730|gb|AE014075.1|	1395841	1396190	350	20.5543	82	0.215597	0.234286	0.0780562	0.146008	Hypothetical protein	Hypothetical protein
gi|26111730|gb|AE014075.1|	4640095	4640371	277	30.3285	82	0.215597	0.296029	0.0986269	0.215439	ATP-dependent hsl protease ATP-binding subunit hslU
gi|26111730|gb|AE014075.1|	4563157	4563485	329	21.8389	80	0.210338	0.243161	0.0810131	0.155133	23S ribosomal RNA
gi|26111730|gb|AE014075.1|	5012014	5012168	155	39.1806	77	0.20245	0.496774	0.165509	0.27832	HflC protein
gi|26111730|gb|AE014075.1|	4741180	4741472	293	23.5631	76	0.199821	0.259386	0.0864186	0.167381	23S ribosomal RNA
gi|26111730|gb|AE014075.1|	4244622	4244888	267	10.7303	76	0.199821	0.284644	0.0948339	0.0762232	DNA/pantothenate metabolism flavoprotein
gi|26111730|gb|AE014075.1|	4636784	4637150	367	18.4005	75	0.197192	0.20436	0.0680858	0.130709	Glycerol kinase	Glycerol uptake facilitator protein
gi|26111730|gb|AE014075.1|	3856302	3857097	796	6.67714	73	0.191934	0.0917085	0.0305542	0.0474312	23S ribosomal RNA
gi|26111730|gb|AE014075.1|	3653652	3654147	496	15.0887	73	0.191934	0.147177	0.0490346	0.107183	Putative conserved protein
gi|26111730|gb|AE014075.1|	4561095	4561313	219	45.2374	73	0.191934	0.333333	0.111055	0.321345	16S ribosomal RNA
gi|26111730|gb|AE014075.1|	3396170	3396376	207	22.599	73	0.191934	0.352657	0.117493	0.160533	L-asparaginase II precursor
gi|26111730|gb|AE014075.1|	4741910	4742263	354	10.9548	71	0.186675	0.200565	0.0668215	0.0778177	23S ribosomal RNA
gi|26111730|gb|AE014075.1|	2465546	2466047	502	12.3008	70	0.184046	0.139442	0.0464575	0.087379	Putative tagatose 6-phosphate kinase gatZ
gi|26111730|gb|AE014075.1|	237091	237380	290	24.5586	70	0.184046	0.241379	0.0804195	0.174453	23S ribosomal RNA
gi|26111730|gb|AE014075.1|	2686269	2686630	362	20.4171	69	0.181417	0.190608	0.0635041	0.145033	NADH dehydrogenase I chain C/D	NADH dehydrogenase I chain B
gi|26111730|gb|AE014075.1|	1058275	1058551	277	10.87	68	0.178787	0.245487	0.0817882	0.0772155	Paraquat-inducible protein B
gi|26111730|gb|AE014075.1|	3959684	3959991	308	27.7208	66	0.173529	0.214286	0.0713928	0.196915	Phosphoenolpyruvate carboxykinase (ATP)
gi|26111730|gb|AE014075.1|	4701802	4702043	242	14.4132	66	0.173529	0.272727	0.0908636	0.102385	23S ribosomal RNA
gi|26111730|gb|AE014075.1|	507289	507560	272	14	65	0.1709	0.238971	0.079617	0.0994493	Hypothetical protein ybaD	Riboflavin biosynthesis protein ribD
gi|26111730|gb|AE014075.1|	2990836	2991261	426	8.62207	64	0.16827	0.150235	0.0500532	0.061247	23S ribosomal RNA
gi|26111730|gb|AE014075.1|	4445482	4445740	259	12.8301	64	0.16827	0.247104	0.0823269	0.091139	23S ribosomal RNA
gi|26111730|gb|AE014075.1|	790685	790934	250	25.556	64	0.16827	0.256	0.0852906	0.181538	Succinyl-CoA synthetase alpha chain
gi|26111730|gb|AE014075.1|	5174036	5174265	230	18.6478	64	0.16827	0.278261	0.0927072	0.132465	Hypothetical protein yjiA	Hypothetical protein yjiX
gi|26111730|gb|AE014075.1|	1956231	1956512	282	33.0106	63	0.165641	0.223404	0.0744308	0.234492	Hypothetical protein	Translation initiation factor IF-3
gi|26111730|gb|AE014075.1|	2639358	2639555	198	22.6667	62	0.163012	0.313131	0.104325	0.161013	Anaerobic glycerol-3-phosphate dehydrogenase subunit A
gi|26111730|gb|AE014075.1|	1564799	1564901	103	22.3301	61	0.160383	0.592233	0.197312	0.158622	Anthranilate synthase component II
gi|26111730|gb|AE014075.1|	2808897	2809102	206	9.62136	60	0.157754	0.291262	0.0970388	0.0683455	Conserved hypothetical protein	DNA ligase
gi|26111730|gb|AE014075.1|	2639980	2640355	376	9.96011	59	0.155124	0.156915	0.0522788	0.0707518	Anaerobic glycerol-3-phosphate dehydrogenase subunit A
gi|26111730|gb|AE014075.1|	1028963	1029269	307	7.08795	59	0.155124	0.192182	0.0640287	0.0503494	Cell division protein mukB
gi|26111730|gb|AE014075.1|	2643254	2643320	67	43.7015	59	0.155124	0.880597	0.293385	0.310434	Anaerobic glycerol-3-phosphate dehydrogenase subunit C	Hypothetical protein
gi|26111730|gb|AE014075.1|	3341491	3341687	197	51.3147	58	0.152495	0.294416	0.0980896	0.364515	6-phospho-beta-glucosidase bglA
gi|26111730|gb|AE014075.1|	3959995	3960135	141	40.8582	56	0.147237	0.397163	0.132321	0.290237	Phosphoenolpyruvate carboxykinase (ATP)
gi|26111730|gb|AE014075.1|	2382077	2382534	458	10.8886	55	0.144607	0.120087	0.0400091	0.0773477	Histidine biosynthesis bifunctional protein hisB
gi|26111730|gb|AE014075.1|	3857099	3857390	292	10.5068	55	0.144607	0.188356	0.062754	0.0746356	23S ribosomal RNA
gi|26111730|gb|AE014075.1|	201089	201368	280	35.0071	55	0.144607	0.196429	0.0654434	0.248674	Hypothetical protein	Elongation factor Ts
gi|26111730|gb|AE014075.1|	1738118	1738230	113	26.6372	53	0.139349	0.469027	0.156264	0.189218	Nitrite extrusion protein 2
gi|26111730|gb|AE014075.1|	4702411	4703092	682	7.9956	51	0.134091	0.0747801	0.0249142	0.0567969	23S ribosomal RNA
gi|26111730|gb|AE014075.1|	4556343	4556675	333	16.7988	51	0.134091	0.153153	0.0510255	0.119331	Fatty oxidation complex alpha subunit
gi|26111730|gb|AE014075.1|	733193	733469	277	17.769	51	0.134091	0.184116	0.0613411	0.126222	N-acetylglucosamine repressor
gi|26111730|gb|AE014075.1|	2567331	2567610	280	21.7071	50	0.131461	0.178571	0.059494	0.154197	Hypothetical ABC transporter ATP-binding protein yejF
gi|26111730|gb|AE014075.1|	237845	238102	258	11.6008	50	0.131461	0.193798	0.0645671	0.0824063	23S ribosomal RNA
gi|26111730|gb|AE014075.1|	785221	785516	296	14.9493	47	0.123574	0.158784	0.0529014	0.106193	2-oxoglutarate dehydrogenase E1 component
gi|26111730|gb|AE014075.1|	1566738	1566976	239	14.0586	47	0.123574	0.196653	0.0655181	0.0998654	Protein trpH
gi|26111730|gb|AE014075.1|	3221438	3221707	270	11.3815	46	0.120944	0.17037	0.0567617	0.0808486	Membrane-bound lytic murein transglycosylase A precursor
gi|26111730|gb|AE014075.1|	4690215	4690513	299	18.0167	45	0.118315	0.150502	0.0501421	0.127982	Soluble pyridine nucleotide transhydrogenase
gi|26111730|gb|AE014075.1|	87534	87557	24	43.1667	45	0.118315	1.875	0.624687	0.306635	Leu operon leader peptide
gi|26111730|gb|AE014075.1|	4391399	4391699	301	9.56478	44	0.115686	0.146179	0.0487021	0.0679436	Tryptophanase
gi|26111730|gb|AE014075.1|	4563865	4564164	300	9.34333	44	0.115686	0.146667	0.0488644	0.0663706	23S ribosomal RNA
gi|26111730|gb|AE014075.1|	4500005	4500246	242	5.80992	44	0.115686	0.181818	0.0605757	0.0412709	Hypothetical protein yigB
gi|26111730|gb|AE014075.1|	712327	712504	178	22.882	44	0.115686	0.247191	0.0823558	0.162543	Leucyl-tRNA synthetase
gi|26111730|gb|AE014075.1|	3674105	3674287	183	28.0219	43	0.113057	0.234973	0.078285	0.199054	Hypothetical protein ygjM
gi|26111730|gb|AE014075.1|	972331	972694	364	13.1126	42	0.110428	0.115385	0.0384423	0.0931459	Hypothetical protein ybjX
gi|26111730|gb|AE014075.1|	4078015	4078363	349	8.68768	42	0.110428	0.120344	0.0400945	0.0617131	Oligopeptidase A
gi|26111730|gb|AE014075.1|	239590	239839	250	9.92	42	0.110428	0.168	0.055972	0.0704669	23S ribosomal RNA
gi|26111730|gb|AE014075.1|	4421469	4421683	215	17.0977	42	0.110428	0.195349	0.0650837	0.121454	Hypothetical protein	ATP synthase B chain
gi|26111730|gb|AE014075.1|	1003022	1003164	143	19.5664	42	0.110428	0.293706	0.0978531	0.138991	#N/A
gi|26111730|gb|AE014075.1|	4565547	4565928	382	7.99476	40	0.105169	0.104712	0.0348865	0.056791	23S ribosomal RNA
gi|26111730|gb|AE014075.1|	3344998	3345304	307	6.92834	40	0.105169	0.130293	0.0434093	0.0492156	Glycine cleavage system H protein
gi|26111730|gb|AE014075.1|	875919	876134	216	18.4861	40	0.105169	0.185185	0.0616975	0.131316	Transcriptional regulator mntR	Hypothetical protein ybiR
gi|26111730|gb|AE014075.1|	2931478	2931688	211	26.3981	40	0.105169	0.189573	0.0631595	0.187519	Inositol-1-monophosphatase
gi|26111730|gb|AE014075.1|	959810	959979	170	8.44706	40	0.105169	0.235294	0.0783921	0.0600039	Probable N-acetylmuramoyl-L-alanine amidase ybjR	Hypothetical protein ybjS
gi|26111730|gb|AE014075.1|	1944285	1944593	309	9.9644	38	0.0999106	0.122977	0.0409719	0.0707823	Phospho-2-dehydro-3-deoxyheptonate aldolase, Trp-sensitive
gi|26111730|gb|AE014075.1|	4447163	4447436	274	7.39416	38	0.0999106	0.138686	0.0462056	0.0525246	23S ribosomal RNA
gi|26111730|gb|AE014075.1|	3082665	3082812	148	15.0608	38	0.0999106	0.256757	0.0855427	0.106985	Ribonucleoside-diphosphate reductase 2 alpha chain
gi|26111730|gb|AE014075.1|	2989808	2990233	426	8.94836	37	0.0972814	0.0868545	0.028937	0.0635648	23S ribosomal RNA
gi|26111730|gb|AE014075.1|	4491198	4491545	348	11.2701	37	0.0972814	0.106322	0.0354229	0.0800575	Adenylate cyclase
gi|26111730|gb|AE014075.1|	725995	726421	427	6.65105	36	0.0946522	0.0843091	0.028089	0.0472459	PhoH-like protein	Hypothetical protein
gi|26111730|gb|AE014075.1|	1879531	1879792	262	5.15649	36	0.0946522	0.137405	0.0457786	0.0366292	Hypothetical protein ydhH
gi|26111730|gb|AE014075.1|	1028257	1028516	260	6.36923	36	0.0946522	0.138462	0.0461307	0.045244	Cell division protein mukB
gi|26111730|gb|AE014075.1|	500219	500648	430	10.7605	35	0.0920229	0.0813953	0.0271182	0.0764372	S-adenosylmethionine:tRNA ribosyltransferase-isomerase	Queuine tRNA-ribosyltransferase
gi|26111730|gb|AE014075.1|	2098494	2098804	311	13.7814	35	0.0920229	0.11254	0.0374946	0.0978961	Hypothetical protein yebB	Crossover junction endodeoxyribonuclease ruvC
gi|26111730|gb|AE014075.1|	724990	725188	199	25.2563	35	0.0920229	0.175879	0.0585971	0.179409	Hypothetical protein ybeY
gi|26111730|gb|AE014075.1|	2598948	2599139	192	11.9688	35	0.0920229	0.182292	0.0607335	0.0850203	Hypothetical protein	Outer membrane protein C precursor
gi|26111730|gb|AE014075.1|	4446092	4446494	403	7.64516	34	0.0893937	0.0843672	0.0281083	0.0543076	23S ribosomal RNA
gi|26111730|gb|AE014075.1|	2989119	2989449	331	7.28097	34	0.0893937	0.102719	0.0342225	0.0517205	23S ribosomal RNA
gi|26111730|gb|AE014075.1|	3330765	3330862	98	29.3776	34	0.0893937	0.346939	0.115588	0.208684	Lysyl-tRNA synthetase	Hypothetical protein
gi|26111730|gb|AE014075.1|	1549437	1549824	388	10.5825	33	0.0867645	0.0850515	0.0283363	0.0751728	Oligopeptide transport ATP-binding protein oppD	Oligopeptide transport ATP-binding protein oppF
gi|26111730|gb|AE014075.1|	2642958	2643247	290	7.03103	33	0.0867645	0.113793	0.037912	0.0499451	Anaerobic glycerol-3-phosphate dehydrogenase subunit C
gi|26111730|gb|AE014075.1|	3635290	3635573	284	6.65141	33	0.0867645	0.116197	0.038713	0.0472484	ADP-heptose synthase
gi|26111730|gb|AE014075.1|	4390775	4391046	272	15.864	33	0.0867645	0.121324	0.0404209	0.11269	Tryptophanase
gi|26111730|gb|AE014075.1|	4544909	4545140	232	10.431	33	0.0867645	0.142241	0.0473901	0.0740971	Ubiquinone/menaquinone biosynthesis methyltransferase ubiE
gi|26111730|gb|AE014075.1|	490445	490647	203	9.31034	33	0.0867645	0.162562	0.0541601	0.0661362	Nuclease sbcCD subunit D
gi|26111730|gb|AE014075.1|	4455961	4456054	94	23.1489	33	0.0867645	0.351064	0.116963	0.164439	Dihydroxy-acid dehydratase
gi|26111730|gb|AE014075.1|	139256	139527	272	12.7206	32	0.0841352	0.117647	0.0391961	0.090361	Dihydrolipoamide dehydrogenase
gi|26111730|gb|AE014075.1|	4708101	4708489	389	5.45501	31	0.081506	0.0796915	0.0265505	0.0387498	Elongation factor Tu
gi|26111730|gb|AE014075.1|	5033785	5034146	362	6.48066	31	0.081506	0.0856354	0.0285308	0.0460355	30S ribosomal protein S18
gi|26111730|gb|AE014075.1|	4831701	4832049	349	4.40688	31	0.081506	0.0888252	0.0295936	0.0313043	Hypothetical protein yjcD
gi|26111730|gb|AE014075.1|	2066575	2066849	275	12.8618	31	0.081506	0.112727	0.037557	0.0913642	ProQ protein
gi|26111730|gb|AE014075.1|	3869019	3869220	202	6.55446	31	0.081506	0.153465	0.0511295	0.0465597	Trk system potassium uptake protein trkA
gi|26111730|gb|AE014075.1|	3964702	3965174	473	7.51586	30	0.0788768	0.0634249	0.0211311	0.053389	Protein yhgF
gi|26111730|gb|AE014075.1|	2684844	2685185	342	10.617	30	0.0788768	0.0877193	0.0292251	0.0754178	NADH dehydrogenase I chain C/D
gi|26111730|gb|AE014075.1|	714990	715283	294	16.8435	30	0.0788768	0.102041	0.0339966	0.119648	Hypothetical protein ybeL
gi|26111730|gb|AE014075.1|	4678189	4678436	248	6.20565	30	0.0788768	0.120968	0.0403024	0.0440819	Phosphoenolpyruvate carboxylase
gi|26111730|gb|AE014075.1|	143059	143235	177	19.7062	30	0.0788768	0.169492	0.0564689	0.139983	Aconitate hydratase 2
gi|26111730|gb|AE014075.1|	2094965	2095270	306	6.18627	29	0.0762476	0.0947712	0.0315746	0.0439443	High-affinity zinc uptake system ATP-binding protein znuC	High-affinity zinc uptake system membrane protein znuB
gi|26111730|gb|AE014075.1|	752747	752933	187	7.80749	29	0.0762476	0.15508	0.0516675	0.0554606	Ferric uptake regulation protein
gi|26111730|gb|AE014075.1|	4889959	4889996	38	14.2105	29	0.0762476	0.763158	0.254259	0.100945	Proline/betaine transporter
gi|26111730|gb|AE014075.1|	4743615	4743929	315	6.70159	28	0.0736183	0.0888889	0.0296148	0.0476049	23S ribosomal RNA
gi|26111730|gb|AE014075.1|	238794	239059	266	9.07519	28	0.0736183	0.105263	0.0350702	0.0644658	23S ribosomal RNA
gi|26111730|gb|AE014075.1|	4564810	4565003	194	12.2526	28	0.0736183	0.14433	0.0480859	0.0870364	23S ribosomal RNA
gi|26111730|gb|AE014075.1|	4718992	4719128	137	17.5766	28	0.0736183	0.20438	0.0680924	0.124856	DNA-directed RNA polymerase beta' chain
gi|26111730|gb|AE014075.1|	1207625	1207649	25	20.04	28	0.0736183	1.12	0.373146	0.142355	Putative glucosyltransferase
gi|26111730|gb|AE014075.1|	4703312	4703730	419	5.05967	27	0.0709891	0.0644391	0.021469	0.0359414	23S ribosomal RNA
gi|26111730|gb|AE014075.1|	1952669	1952981	313	9.46645	27	0.0709891	0.086262	0.0287396	0.0672451	#N/A
gi|26111730|gb|AE014075.1|	1463292	1463570	279	12.043	27	0.0709891	0.0967742	0.0322419	0.0855478	Septum site-determining protein minD	Septum site-determining protein minC
gi|26111730|gb|AE014075.1|	4555848	4556099	252	13.7698	27	0.0709891	0.107143	0.0356964	0.0978143	Fatty oxidation complex alpha subunit
gi|26111730|gb|AE014075.1|	4375046	4375264	219	14.5571	27	0.0709891	0.123288	0.0410753	0.103406	#N/A
gi|26111730|gb|AE014075.1|	150395	150605	211	10.891	27	0.0709891	0.127962	0.0426327	0.0773644	Glucose dehydrogenase
gi|26111730|gb|AE014075.1|	4390126	4390261	136	15.2794	27	0.0709891	0.198529	0.0661433	0.108538	Tryptophanase leader peptide
gi|26111730|gb|AE014075.1|	860267	860346	80	18.6875	27	0.0709891	0.3375	0.112444	0.132747
gi|26111730|gb|AE014075.1|	4548596	4548957	362	5.78177	26	0.0683599	0.0718232	0.0239291	0.0410709	Sec-independent protein translocase protein tatC
gi|26111730|gb|AE014075.1|	3855445	3855780	336	5.97619	26	0.0683599	0.077381	0.0257807	0.042452	23S ribosomal RNA
gi|26111730|gb|AE014075.1|	4720494	4720592	99	18.6061	26	0.0683599	0.262626	0.0874983	0.132169	DNA-directed RNA polymerase beta' chain
gi|26111730|gb|AE014075.1|	3615232	3615681	450	4.68889	25	0.0657307	0.0555556	0.0185092	0.0333076	Outer membrane protein tolC precursor
gi|26111730|gb|AE014075.1|	788843	789265	423	4.54846	25	0.0657307	0.0591017	0.0196907	0.0323101	Dihydrolipoamide succinyltransferase component of 2-oxoglutarate dehydrogenase complex
gi|26111730|gb|AE014075.1|	455087	455350	264	13.4053	25	0.0657307	0.094697	0.0315499	0.0952248	Alcohol dehydrogenase class III
gi|26111730|gb|AE014075.1|	5213717	5213941	225	13.12	25	0.0657307	0.111111	0.0370185	0.0931982	Protein smp precursor
gi|26111730|gb|AE014075.1|	852345	852560	216	6.23611	25	0.0657307	0.115741	0.0385609	0.0442983	Hypothetical membrane protein ybhG
gi|26111730|gb|AE014075.1|	811482	811667	186	13.1075	25	0.0657307	0.134409	0.0447804	0.0931096	Galactokinase	Galactose-1-phosphate uridylyltransferase
gi|26111730|gb|AE014075.1|	1954603	1955045	443	6.46953	24	0.0631014	0.0541761	0.0180497	0.0459564	Phenylalanyl-tRNA synthetase alpha chain
gi|26111730|gb|AE014075.1|	3350216	3350598	383	6.83029	24	0.0631014	0.0626632	0.0208773	0.0485191	Xaa-Pro aminopeptidase
gi|26111730|gb|AE014075.1|	522348	522678	331	5.92145	24	0.0631014	0.0725076	0.0241571	0.0420631	Cytochrome O ubiquinol oxidase subunit III	Ubiquinol oxidase polypeptide I
gi|26111730|gb|AE014075.1|	3781927	3782138	212	10.75	24	0.0631014	0.113208	0.037717	0.0763628	Hypothetical protein yrbL
gi|26111730|gb|AE014075.1|	1589747	1589952	206	12.2233	24	0.0631014	0.116505	0.0388155	0.0868285	Hypothetical protein yciR
gi|26111730|gb|AE014075.1|	1050757	1050949	193	15.1554	24	0.0631014	0.124352	0.04143	0.107657	Hypothetical protein ycbX
gi|26111730|gb|AE014075.1|	1111074	1111190	117	10.2821	24	0.0631014	0.205128	0.0683418	0.0730388	PutA protein
gi|26111730|gb|AE014075.1|	4555338	4555789	452	4.47345	23	0.0604722	0.050885	0.0169532	0.0317773	Fatty oxidation complex alpha subunit
gi|26111730|gb|AE014075.1|	1544921	1545175	255	6.60784	23	0.0604722	0.0901961	0.0300503	0.0469389	Periplasmic oligopeptide-binding protein precursor
gi|26111730|gb|AE014075.1|	3871326	3871564	239	13.7992	23	0.0604722	0.0962343	0.032062	0.0980226	50S ribosomal protein L17	DNA-directed RNA polymerase alpha chain
gi|26111730|gb|AE014075.1|	4226335	4226534	200	19.12	23	0.0604722	0.115	0.0383141	0.135819	2-amino-3-ketobutyrate coenzyme A ligase
gi|26111730|gb|AE014075.1|	1736384	1736483	100	12.75	23	0.0604722	0.23	0.0766283	0.0905699	Respiratory nitrate reductase 2 alpha chain
gi|26111730|gb|AE014075.1|	734381	734788	408	8.3848	22	0.057843	0.0539216	0.0179649	0.0595616	N-acetylglucosamine-6-phosphate deacetylase
gi|26111730|gb|AE014075.1|	3789182	3789587	406	5.03941	22	0.057843	0.0541872	0.0180534	0.0357975	Glutamate synthase [NADPH] large chain precursor
gi|26111730|gb|AE014075.1|	1566176	1566576	401	6.15461	22	0.057843	0.0548628	0.0182785	0.0437194	Anthranilate synthase component I
gi|26111730|gb|AE014075.1|	480684	481047	364	5.33791	22	0.057843	0.0604396	0.0201364	0.037918	Shikimate kinase II	Hypothetical protein yaiA
gi|26111730|gb|AE014075.1|	4623496	4623768	273	8.18315	22	0.057843	0.0805861	0.0268486	0.0581292	Sensor protein cpxA
gi|26111730|gb|AE014075.1|	2044258	2044477	220	7.11818	22	0.057843	0.1	0.0333166	0.0505641	Probable ATP-dependent helicase yoaA
gi|26111730|gb|AE014075.1|	4049034	4049233	200	6.275	22	0.057843	0.11	0.0366483	0.0445746	DcrB protein precursor	Hypothetical protein yhhS
gi|26111730|gb|AE014075.1|	2563340	2563481	142	7.69718	22	0.057843	0.15493	0.0516173	0.0546771	Hypothetical protein yejA precursor
gi|26111730|gb|AE014075.1|	1594382	1594520	139	4.80576	22	0.057843	0.158273	0.0527314	0.0341378	Hypothetical protein yciW
gi|26111730|gb|AE014075.1|	852229	852343	115	14.9913	22	0.057843	0.191304	0.0637362	0.106491	Hypothetical membrane protein ybhG
gi|26111730|gb|AE014075.1|	5221359	5221449	91	15.9231	22	0.057843	0.241758	0.0805457	0.11311	Soluble lytic murein transglycosylase precursor
gi|26111730|gb|AE014075.1|	5100069	5100676	608	4.39638	21	0.0552138	0.0345395	0.0115074	0.0312298	Valyl-tRNA synthetase
gi|26111730|gb|AE014075.1|	4981181	4981617	437	5.37986	21	0.0552138	0.0480549	0.0160103	0.038216	60 kDa chaperonin
gi|26111730|gb|AE014075.1|	2639684	2639956	273	5.00366	21	0.0552138	0.0769231	0.0256282	0.0355436	Anaerobic glycerol-3-phosphate dehydrogenase subunit A
gi|26111730|gb|AE014075.1|	1535323	1535539	217	7.23502	21	0.0552138	0.0967742	0.0322419	0.0513941	Hnr protein
gi|26111730|gb|AE014075.1|	2077753	2077951	199	16.4171	21	0.0552138	0.105528	0.0351583	0.116619	Hypothetical protein yobB	Exodeoxyribonuclease X
gi|26111730|gb|AE014075.1|	4066448	4066634	187	9.37433	21	0.0552138	0.112299	0.0374144	0.0665908	Hypothetical ABC transporter ATP-binding protein yhiH
gi|26111730|gb|AE014075.1|	2412005	2412147	143	4.11189	21	0.0552138	0.146853	0.0489265	0.0292089	Mannose-1-phosphate guanylyltransferase	Putative colanic acid biosynthesis glycosyl transferase wcaI
gi|26111730|gb|AE014075.1|	3021484	3021601	118	6.77966	21	0.0552138	0.177966	0.0592923	0.0481595	Putative DNA-invertase from lambdoid prophage Rac
gi|26111730|gb|AE014075.1|	4702094	4702198	105	7.07619	21	0.0552138	0.2	0.0666333	0.0502659	23S ribosomal RNA
gi|26111730|gb|AE014075.1|	4554738	4555316	579	4.22453	20	0.0525845	0.0345423	0.0115083	0.030009	Fatty oxidation complex alpha subunit
gi|26111730|gb|AE014075.1|	1505564	1505867	304	5.25329	20	0.0525845	0.0657895	0.0219188	0.0373168	Peptide chain release factor 1
gi|26111730|gb|AE014075.1|	4752988	4753257	270	5.49259	20	0.0525845	0.0740741	0.024679	0.0390167	5-methyltetrahydrofolate--homocysteine methyltransferase
gi|26111730|gb|AE014075.1|	2990599	2990834	236	3.86017	20	0.0525845	0.0847458	0.0282344	0.0274208	23S ribosomal RNA
gi|26111730|gb|AE014075.1|	2568219	2568441	223	8.06278	20	0.0525845	0.0896861	0.0298804	0.0572741	Hypothetical ABC transporter ATP-binding protein yejF	Hypothetical protein yejG
gi|26111730|gb|AE014075.1|	1545532	1545740	209	6.54067	20	0.0525845	0.0956938	0.031882	0.0464618	Periplasmic oligopeptide-binding protein precursor
gi|26111730|gb|AE014075.1|	3217558	3217765	208	8.59135	20	0.0525845	0.0961538	0.0320352	0.0610288	Hypothetical protein
gi|26111730|gb|AE014075.1|	1632601	1632798	198	8.35859	20	0.0525845	0.10101	0.0336532	0.0593754	#N/A	#N/A
gi|26111730|gb|AE014075.1|	4604257	4604449	193	10.0777	20	0.0525845	0.103627	0.034525	0.0715873	Protein fdhE
gi|26111730|gb|AE014075.1|	4742265	4742435	171	5.1462	20	0.0525845	0.116959	0.0389668	0.0365561	23S ribosomal RNA
gi|26111730|gb|AE014075.1|	353033	353178	146	12.3082	20	0.0525845	0.136986	0.0456392	0.0874317	Phosphoheptose isomerase
gi|26111730|gb|AE014075.1|	238203	238304	102	7.2451	20	0.0525845	0.196078	0.0653268	0.0514657	23S ribosomal RNA
gi|26111730|gb|AE014075.1|	2638509	2638606	98	9.0102	20	0.0525845	0.204082	0.0679932	0.0640042	Glycerol-3-phosphate transporter
gi|26111730|gb|AE014075.1|	2093048	2093359	312	5.32692	19	0.0499553	0.0608974	0.020289	0.0378399	Hypothetical protein yebA precursor	High-affinity zinc uptake system protein znuA precursor
gi|26111730|gb|AE014075.1|	4487618	4487910	293	6.75768	19	0.0499553	0.0648464	0.0216047	0.0480033	HemY protein
gi|26111730|gb|AE014075.1|	2982843	2983129	287	5.46341	19	0.0499553	0.0662021	0.0220563	0.0388095	Hypothetical protein yfiQ
gi|26111730|gb|AE014075.1|	4980304	4980580	277	8.4296	19	0.0499553	0.0685921	0.0228526	0.0598799	60 kDa chaperonin
gi|26111730|gb|AE014075.1|	819109	819364	256	7.86328	19	0.0499553	0.0742188	0.0247272	0.055857	Molybdenum transport ATP-binding protein modC	Hypothetical protein ybhA
gi|26111730|gb|AE014075.1|	4489712	4489962	251	8.52988	19	0.0499553	0.0756972	0.0252198	0.0605922	Uroporphyrinogen-III synthase
gi|26111730|gb|AE014075.1|	4500991	4501164	174	3.94253	19	0.0499553	0.109195	0.0363802	0.0280058	DNA helicase II
gi|26111730|gb|AE014075.1|	847590	847700	111	8.35135	19	0.0499553	0.171171	0.0570285	0.059324	Hypothetical protein ybhQ	Hypothetical protein ybhR
gi|26111730|gb|AE014075.1|	782385	782986	602	3.33389	18	0.0473261	0.0299003	0.00996179	0.0236823	Succinate dehydrogenase flavoprotein subunit
gi|26111730|gb|AE014075.1|	1876602	1877186	585	2.96068	18	0.0473261	0.0307692	0.0102513	0.0210313	Tyrosyl-tRNA synthetase
gi|26111730|gb|AE014075.1|	216068	216449	382	6.19895	18	0.0473261	0.0471204	0.0156989	0.0440344	DNA polymerase III alpha subunit
gi|26111730|gb|AE014075.1|	1420795	1421133	339	4.9882	18	0.0473261	0.0530973	0.0176903	0.0354338	Outer membrane porin protein nmpC precursor
gi|26111730|gb|AE014075.1|	2934454	2934776	323	7.01858	18	0.0473261	0.0557276	0.0185666	0.0498566	Stationary phase inducible protein csiE	Probable 3-phenylpropionic acid transporter
gi|26111730|gb|AE014075.1|	581272	581588	317	3.75079	18	0.0473261	0.0567823	0.018918	0.0266438	Protein ybaK
gi|26111730|gb|AE014075.1|	2698110	2698417	308	6.69156	18	0.0473261	0.0584416	0.0194708	0.0475336	Hypothetical protein	Phosphate acetyltransferase
gi|26111730|gb|AE014075.1|	1242250	1242484	235	8.38298	18	0.0473261	0.0765957	0.0255191	0.0595487	Putative 2-hydroxyacid dehydrogenase ycdW	Hypothetical protein ycdX precursor
gi|26111730|gb|AE014075.1|	208590	208739	150	13.94	18	0.0473261	0.12	0.03998	0.0990231	Unknown protein from 2D-page spots M62/M63/O3/O9/T35 precursor
gi|26111730|gb|AE014075.1|	5085199	5085317	119	4.38655	18	0.0473261	0.151261	0.0503949	0.03116	Mg(2+) transport ATPase, P-type 1
gi|26111730|gb|AE014075.1|	1110392	1110800	409	4.01222	17	0.0446969	0.0415648	0.013848	0.0285009	PutA protein
gi|26111730|gb|AE014075.1|	2004950	2005314	365	6	17	0.0446969	0.0465753	0.0155173	0.0426211	Selenide,water dikinase
gi|26111730|gb|AE014075.1|	1560812	1561161	350	4.69143	17	0.0446969	0.0485714	0.0161824	0.0333257	Tryptophan synthase alpha chain	Tryptophan synthase beta chain
gi|26111730|gb|AE014075.1|	3662438	3662680	243	2.80658	17	0.0446969	0.0699588	0.0233079	0.0199366	Ebg operon repressor
gi|26111730|gb|AE014075.1|	2679922	2680116	195	9.56923	17	0.0446969	0.0871795	0.0290453	0.0679752	NADH dehydrogenase I chain H	NADH dehydrogenase I chain G
gi|26111730|gb|AE014075.1|	5011683	5011875	193	7.68394	17	0.0446969	0.0880829	0.0293463	0.054583	HflC protein
gi|26111730|gb|AE014075.1|	3343414	3343589	176	8.10795	17	0.0446969	0.0965909	0.0321809	0.057595	Glycine dehydrogenase (decarboxylating)
gi|26111730|gb|AE014075.1|	95992	96166	175	4.21714	17	0.0446969	0.0971429	0.0323647	0.0299566	Peptidoglycan synthetase ftsI precursor
gi|26111730|gb|AE014075.1|	3009589	3009729	141	10.1277	17	0.0446969	0.120567	0.040169	0.071942	Signal recognition particle protein
gi|26111730|gb|AE014075.1|	3982021	3982120	100	16.07	17	0.0446969	0.17	0.0566383	0.114154	MalT Regulatory protein
gi|26111730|gb|AE014075.1|	4112111	4112491	381	4.28084	16	0.0420676	0.0419948	0.0139912	0.030409	Hypothetical protein yhjD
gi|26111730|gb|AE014075.1|	733988	734314	327	6.40979	16	0.0420676	0.0489297	0.0163017	0.045532	N-acetylglucosamine repressor
gi|26111730|gb|AE014075.1|	2137357	2137679	323	4.48607	16	0.0420676	0.0495356	0.0165036	0.0318669	Hypothetical protein	Ferritin 1
gi|26111730|gb|AE014075.1|	2985527	2985843	317	5.71293	16	0.0420676	0.0504732	0.016816	0.0405819	CDP-diacylglycerol--serine O-phosphatidyltransferase
gi|26111730|gb|AE014075.1|	3779456	3779697	242	7.00826	16	0.0420676	0.0661157	0.0220275	0.0497833	RNA polymerase sigma-54 factor	Probable sigma(54) modulation protein
gi|26111730|gb|AE014075.1|	527531	527747	217	7.72811	16	0.0420676	0.0737327	0.0245653	0.0548968	Hypothetical protein	Hypothetical lipoprotein yajG precursor
gi|26111730|gb|AE014075.1|	1393496	1393697	202	11.6386	16	0.0420676	0.0792079	0.0263894	0.0826751	Hypothetical protein ycfC	tRNA (5-methylaminomethyl-2-thiouridylate)-methyltransferase
gi|26111730|gb|AE014075.1|	771007	771148	142	5.80282	16	0.0420676	0.112676	0.0375399	0.0412204	Deoxyribodipyrimidine photolyase
gi|26111730|gb|AE014075.1|	2910461	2910595	135	12.2148	16	0.0420676	0.118519	0.0394864	0.0867682	Hypothetical protein yfgA
gi|26111730|gb|AE014075.1|	4071482	4071495	14	16	16	0.0420676	1.14286	0.380762	0.113656	Hypothetical protein yhiN
gi|26111730|gb|AE014075.1|	2881730	2882051	322	5.07764	15	0.0394384	0.0465839	0.0155202	0.0360691	Polyphosphate kinase
gi|26111730|gb|AE014075.1|	4634340	4634616	277	5.78339	15	0.0394384	0.0541516	0.0180415	0.0410825	Protein glpX
gi|26111730|gb|AE014075.1|	4493590	4493860	271	3.87823	15	0.0394384	0.0553506	0.0184409	0.0275491	Adenylate cyclase
gi|26111730|gb|AE014075.1|	810446	810700	255	4.10196	15	0.0394384	0.0588235	0.019598	0.0291384	Galactokinase
gi|26111730|gb|AE014075.1|	4698943	4699193	251	8.33068	15	0.0394384	0.059761	0.0199103	0.0591771	16S ribosomal RNA
gi|26111730|gb|AE014075.1|	3618132	3618371	240	7.91667	15	0.0394384	0.0625	0.0208229	0.0562362	Hypothetical protein ygiC
gi|26111730|gb|AE014075.1|	4490308	4490547	240	5.42083	15	0.0394384	0.0625	0.0208229	0.038507	Porphobilinogen deaminase
gi|26111730|gb|AE014075.1|	2602941	2603163	223	6.64574	15	0.0394384	0.0672646	0.0224103	0.0472081	Putative sensor-like histidine kinase yojN	Capsular synthesis regulator component B
gi|26111730|gb|AE014075.1|	4719542	4719749	208	10.1394	15	0.0394384	0.0721154	0.0240264	0.0720256	DNA-directed RNA polymerase beta' chain
gi|26111730|gb|AE014075.1|	1682880	1683081	202	6.15347	15	0.0394384	0.0742574	0.0247401	0.0437113	Aldehyde dehydrogenase A
gi|26111730|gb|AE014075.1|	5029136	5029332	197	9.20305	15	0.0394384	0.0761421	0.025368	0.065374	Putative transport protein sgaT
gi|26111730|gb|AE014075.1|	3914418	3914602	185	5.41081	15	0.0394384	0.0810811	0.0270135	0.0384358	Hypothetical ABC transporter ATP-binding protein yheS	Hypothetical protein yheT
gi|26111730|gb|AE014075.1|	1321979	1322161	183	7.65574	15	0.0394384	0.0819672	0.0273087	0.0543827	Lipoprotein releasing system transmembrane protein lolE
gi|26111730|gb|AE014075.1|	4445819	4445882	64	6.5	15	0.0394384	0.234375	0.0780859	0.0461729	23S ribosomal RNA
gi|26111730|gb|AE014075.1|	146195	146599	405	3.37531	14	0.0368092	0.0345679	0.0115169	0.0239766	Spermidine synthase
gi|26111730|gb|AE014075.1|	4415559	4415943	385	2.98701	14	0.0368092	0.0363636	0.0121151	0.0212183	GlmU protein
gi|26111730|gb|AE014075.1|	1945137	1945484	348	4.02011	14	0.0368092	0.0402299	0.0134032	0.028557	Phospho-2-dehydro-3-deoxyheptonate aldolase, Trp-sensitive
gi|26111730|gb|AE014075.1|	1042954	1043298	345	5.01159	14	0.0368092	0.0405797	0.0135198	0.0356	Aminopeptidase N
gi|26111730|gb|AE014075.1|	4739597	4739825	229	4.11354	14	0.0368092	0.0611354	0.0203683	0.0292206	16S ribosomal RNA
gi|26111730|gb|AE014075.1|	364969	365193	225	8.44889	14	0.0368092	0.0622222	0.0207304	0.0600169	Hypothetical protein yafA
gi|26111730|gb|AE014075.1|	4443117	4443336	220	4.35909	14	0.0368092	0.0636364	0.0212015	0.0309649	16S ribosomal RNA
gi|26111730|gb|AE014075.1|	755624	755834	211	7.891	14	0.0368092	0.0663507	0.0221058	0.0560538	SeqA protein
gi|26111730|gb|AE014075.1|	4643974	4644173	200	8.29	14	0.0368092	0.07	0.0233217	0.0588882	Transcriptional repressor cytR
gi|26111730|gb|AE014075.1|	3267159	3267355	197	13.2944	14	0.0368092	0.071066	0.0236768	0.0944372	Exodeoxyribonuclease V gamma chain
gi|26111730|gb|AE014075.1|	2975125	2975321	197	9.54315	14	0.0368092	0.071066	0.0236768	0.0677899	Hypothetical protein yfiC
gi|26111730|gb|AE014075.1|	1563404	1563600	197	7.86802	14	0.0368092	0.071066	0.0236768	0.0558906	Anthranilate synthase component II
gi|26111730|gb|AE014075.1|	4146929	4147091	163	10.7239	14	0.0368092	0.0858896	0.0286155	0.0761776
gi|26111730|gb|AE014075.1|	3954482	3954642	161	9.57143	14	0.0368092	0.0869565	0.028971	0.0679908	Putative membrane protein igaA homolog
gi|26111730|gb|AE014075.1|	3261125	3261285	161	4.23602	14	0.0368092	0.0869565	0.028971	0.0300907	Exodeoxyribonuclease V beta chain
gi|26111730|gb|AE014075.1|	2642004	2642158	155	5.59355	14	0.0368092	0.0903226	0.0300925	0.0397339	Anaerobic glycerol-3-phosphate dehydrogenase subunit B	Anaerobic glycerol-3-phosphate dehydrogenase subunit C
gi|26111730|gb|AE014075.1|	783039	783174	136	6.65441	14	0.0368092	0.102941	0.0342966	0.0472697	Succinate dehydrogenase flavoprotein subunit
gi|26111730|gb|AE014075.1|	1072024	1072149	126	4.85714	14	0.0368092	0.111111	0.0370185	0.0345028	Protein yccU	Hypothetical protein
gi|26111730|gb|AE014075.1|	3960238	3960324	87	11.7701	14	0.0368092	0.16092	0.053613	0.0836092	Phosphoenolpyruvate carboxykinase (ATP)
gi|26111730|gb|AE014075.1|	2381222	2381679	458	2.42358	13	0.0341799	0.0283843	0.00945669	0.017216	Histidinol-phosphate aminotransferase	Histidine biosynthesis bifunctional protein hisB
gi|26111730|gb|AE014075.1|	57204	57602	399	3.78195	13	0.0341799	0.0325815	0.010855	0.0268652	Survival protein surA precursor
gi|26111730|gb|AE014075.1|	1878749	1879143	395	3.75949	13	0.0341799	0.0329114	0.010965	0.0267056	Hypothetical protein ydhA	Hypothetical protein ydhH
gi|26111730|gb|AE014075.1|	207337	207671	335	2.23284	13	0.0341799	0.038806	0.0129288	0.015861	Protease ecfE
gi|26111730|gb|AE014075.1|	100841	101144	304	2.80263	13	0.0341799	0.0427632	0.0142473	0.0199085	Phospho-N-acetylmuramoyl-pentapeptide- transferase	UDP-N-acetylmuramoylalanine--D-glutamate ligase
gi|26111730|gb|AE014075.1|	4420765	4421059	295	3.21017	13	0.0341799	0.0440678	0.0146819	0.0228035	ATP synthase alpha chain	Hypothetical protein
gi|26111730|gb|AE014075.1|	4486776	4487067	292	3.43493	13	0.0341799	0.0445205	0.0148328	0.0244001	HemY protein
gi|26111730|gb|AE014075.1|	2603593	2603842	250	3.916	13	0.0341799	0.052	0.0173247	0.0278174	Capsular synthesis regulator component B
gi|26111730|gb|AE014075.1|	2944583	2944829	247	5.92713	13	0.0341799	0.0526316	0.0175351	0.0421035	Hypothetical protein yphG
gi|26111730|gb|AE014075.1|	2728329	2728556	228	5.35088	13	0.0341799	0.0570175	0.0189963	0.0380101	Chorismate synthase
gi|26111730|gb|AE014075.1|	2815268	2815494	227	5.46256	13	0.0341799	0.0572687	0.01908	0.0388034	Phosphoenolpyruvate-protein phosphotransferase
gi|26111730|gb|AE014075.1|	4142384	4142598	215	4.34884	13	0.0341799	0.0604651	0.020145	0.0308921	Dipeptide transport ATP-binding protein dppD
gi|26111730|gb|AE014075.1|	2909027	2909237	211	6.67773	13	0.0341799	0.0616114	0.0205268	0.0474354	Histidyl-tRNA synthetase
gi|26111730|gb|AE014075.1|	3855213	3855405	193	6.8601	13	0.0341799	0.0673575	0.0224413	0.0487309	23S ribosomal RNA
gi|26111730|gb|AE014075.1|	4713403	4713589	187	5.43316	13	0.0341799	0.0695187	0.0231613	0.0385945	DNA-directed RNA polymerase beta chain
gi|26111730|gb|AE014075.1|	1560109	1560281	173	6.36416	13	0.0341799	0.0751445	0.0250356	0.045208	Tryptophan synthase alpha chain
gi|26111730|gb|AE014075.1|	2188039	2188209	171	10.0994	13	0.0341799	0.0760234	0.0253284	0.0717414	Protein yedU
gi|26111730|gb|AE014075.1|	1545396	1545530	135	5.27407	13	0.0341799	0.0962963	0.0320827	0.0374645	Periplasmic oligopeptide-binding protein precursor
gi|26111730|gb|AE014075.1|	3776087	3776215	129	5.02326	13	0.0341799	0.100775	0.0335749	0.0356828	Hypothetical protein yrbI
gi|26111730|gb|AE014075.1|	4742962	4743054	93	9.43011	13	0.0341799	0.139785	0.0465717	0.066987	23S ribosomal RNA
gi|26111730|gb|AE014075.1|	173046	173125	80	11.075	13	0.0341799	0.1625	0.0541396	0.0786715	ATP-dependent helicase hrpB
gi|26111730|gb|AE014075.1|	1850312	1850387	76	10.7895	13	0.0341799	0.171053	0.056989	0.0766432	Mannose-6-phosphate isomerase
gi|26111730|gb|AE014075.1|	2984574	2985178	605	1.9124	12	0.0315507	0.0198347	0.00660826	0.0135847	Hypothetical protein yfiQ
gi|26111730|gb|AE014075.1|	781274	781605	332	2.8253	12	0.0315507	0.0361446	0.0120422	0.0200696	Succinate dehydrogenase cytochrome b-556 subunit	Hypothetical protein
gi|26111730|gb|AE014075.1|	4605291	4605617	327	3.6208	12	0.0315507	0.0366972	0.0122263	0.0257204	Formate dehydrogenase	Formate dehydrogenase-O beta subunit
gi|26111730|gb|AE014075.1|	811867	812168	302	4.48344	12	0.0315507	0.0397351	0.0132384	0.0318482	Galactose-1-phosphate uridylyltransferase
gi|26111730|gb|AE014075.1|	1508026	1508315	290	6.61034	12	0.0315507	0.0413793	0.0137862	0.0469567	Hypothetical protein	2-dehydro-3-deoxyphosphooctonate aldolase
gi|26111730|gb|AE014075.1|	2678330	2678595	266	3.72556	12	0.0315507	0.0451128	0.0150301	0.0264646	NADH dehydrogenase I chain J	NADH dehydrogenase I chain I
gi|26111730|gb|AE014075.1|	210084	210321	238	2.18067	12	0.0315507	0.0504202	0.0167983	0.0154904	Unknown protein from 2D-page spots M62/M63/O3/O9/T35 precursor
gi|26111730|gb|AE014075.1|	1034445	1034678	234	5.0641	12	0.0315507	0.0512821	0.0170855	0.035973	Hypothetical protein ycbK	Hypothetical protein ycbL
gi|26111730|gb|AE014075.1|	3739219	3739449	231	4.24242	12	0.0315507	0.0519481	0.0173074	0.0301361	Tryptophan-specific transport protein
gi|26111730|gb|AE014075.1|	3541215	3541439	225	4.52889	12	0.0315507	0.0533333	0.0177689	0.0321711	Glycolate oxidase subunit glcD
gi|26111730|gb|AE014075.1|	789792	790011	220	4.29091	12	0.0315507	0.0545455	0.0181727	0.0304806	Succinyl-CoA synthetase beta chain
gi|26111730|gb|AE014075.1|	1952384	1952586	203	8.21675	12	0.0315507	0.0591133	0.0196946	0.0583678	#N/A
gi|26111730|gb|AE014075.1|	2822626	2822828	203	6.21182	12	0.0315507	0.0591133	0.0196946	0.0441258	Thiosulfate-binding protein precursor
gi|26111730|gb|AE014075.1|	3768476	3768674	199	6.8794	12	0.0315507	0.0603015	0.0200904	0.0488679	Sugar fermentation stimulation protein B
gi|26111730|gb|AE014075.1|	2815828	2816026	199	3.98995	12	0.0315507	0.0603015	0.0200904	0.0283427	Phosphoenolpyruvate-protein phosphotransferase
gi|26111730|gb|AE014075.1|	5003808	5003997	190	8.1	12	0.0315507	0.0631579	0.0210421	0.0575385	Hypothetical protein yjeE
gi|26111730|gb|AE014075.1|	4679293	4679473	181	8.77348	12	0.0315507	0.0662983	0.0220884	0.0623226	Phosphoenolpyruvate carboxylase
gi|26111730|gb|AE014075.1|	5189566	5189740	175	5.64571	12	0.0315507	0.0685714	0.0228457	0.0401044	DNA replication protein dnaC
gi|26111730|gb|AE014075.1|	2986390	2986550	161	5.42857	12	0.0315507	0.0745342	0.0248323	0.038562	CDP-diacylglycerol--serine O-phosphatidyltransferase
gi|26111730|gb|AE014075.1|	26758	26906	149	7.47651	12	0.0315507	0.0805369	0.0268322	0.0531095	Isoleucyl-tRNA synthetase
gi|26111730|gb|AE014075.1|	551062	551210	149	3.80537	12	0.0315507	0.0805369	0.0268322	0.0270315
gi|26111730|gb|AE014075.1|	2473481	2473627	147	4.71429	12	0.0315507	0.0816327	0.0271973	0.033488	Hypothetical protein yegX
gi|26111730|gb|AE014075.1|	3830117	3830232	116	6.03448	12	0.0315507	0.103448	0.0344655	0.0428661	Biotin carboxylase
gi|26111730|gb|AE014075.1|	1076102	1076590	489	3.06544	11	0.0289215	0.0224949	0.00749454	0.0217754	Hydrogenase-1 small chain precursor
gi|26111730|gb|AE014075.1|	4976195	4976643	449	3.19376	11	0.0289215	0.0244989	0.00816221	0.022687	Hypothetical protein	Aspartate ammonia-lyase
gi|26111730|gb|AE014075.1|	1562535	1562818	284	3.80986	11	0.0289215	0.0387324	0.0129043	0.0270634	#N/A
gi|26111730|gb|AE014075.1|	3989048	3989330	283	2.72438	11	0.0289215	0.0388693	0.0129499	0.0193527	Aerobic glycerol-3-phosphate dehydrogenase
gi|26111730|gb|AE014075.1|	55226	55501	276	5.77899	11	0.0289215	0.0398551	0.0132784	0.0410511	Dimethyladenosine transferase
gi|26111730|gb|AE014075.1|	514934	515207	274	3.66423	11	0.0289215	0.040146	0.0133753	0.026029	Geranyltranstransferase	Exodeoxyribonuclease VII small subunit
gi|26111730|gb|AE014075.1|	1063521	1063766	246	4.61382	11	0.0289215	0.0447154	0.0148977	0.0327744	Outer membrane protein A precursor
gi|26111730|gb|AE014075.1|	4041992	4042234	243	4.58025	11	0.0289215	0.0452675	0.0150816	0.0325359	Cell division protein ftsY
gi|26111730|gb|AE014075.1|	1984786	1985013	228	4.60088	11	0.0289215	0.0482456	0.0160738	0.0326824	Succinylornithine transaminase
gi|26111730|gb|AE014075.1|	499650	499870	221	4.37104	11	0.0289215	0.0497738	0.0165829	0.0310498	S-adenosylmethionine:tRNA ribosyltransferase-isomerase
gi|26111730|gb|AE014075.1|	2881458	2881668	211	3.69668	11	0.0289215	0.0521327	0.0173689	0.0262595	Polyphosphate kinase
gi|26111730|gb|AE014075.1|	851203	851402	200	6.49	11	0.0289215	0.055	0.0183242	0.0461018	Hypothetical ABC transporter ATP-binding protein ybhF
gi|26111730|gb|AE014075.1|	384889	385088	200	5.155	11	0.0289215	0.055	0.0183242	0.0366186	Hypothetical protein yagY precursor
gi|26111730|gb|AE014075.1|	3748703	3748898	196	7.64286	11	0.0289215	0.0561224	0.0186981	0.0542912	Translation initiation factor IF-2
gi|26111730|gb|AE014075.1|	3069139	3069333	195	8.28205	11	0.0289215	0.0564103	0.018794	0.0588317	Hypothetical protein ygaF
gi|26111730|gb|AE014075.1|	3142454	3142633	180	8.15556	11	0.0289215	0.0611111	0.0203602	0.0579332	Hypothetical oxidoreductase ygbJ
gi|26111730|gb|AE014075.1|	5209615	5209781	167	10.994	11	0.0289215	0.0658683	0.0219451	0.0780962	Purine nucleoside phosphorylase
gi|26111730|gb|AE014075.1|	4643793	4643958	166	6.81928	11	0.0289215	0.0662651	0.0220773	0.0484409	Transcriptional repressor cytR
gi|26111730|gb|AE014075.1|	523522	523686	165	4.28485	11	0.0289215	0.0666667	0.0222111	0.0304375	Ubiquinol oxidase polypeptide I
gi|26111730|gb|AE014075.1|	1608399	1608554	156	4.85256	11	0.0289215	0.0705128	0.0234925	0.0344703	Peptide transport periplasmic protein sapA precursor
gi|26111730|gb|AE014075.1|	1758996	1759138	143	9.74825	11	0.0289215	0.0769231	0.0256282	0.0692469	Probable zinc protease pqqL
gi|26111730|gb|AE014075.1|	4640391	4640532	142	6.11972	11	0.0289215	0.0774648	0.0258087	0.0434715	ATP-dependent hsl protease ATP-binding subunit hslU
gi|26111730|gb|AE014075.1|	4604809	4604934	126	10.7143	11	0.0289215	0.0873016	0.029086	0.0761091	Formate dehydrogenase
gi|26111730|gb|AE014075.1|	2988759	2988878	120	4.05833	11	0.0289215	0.0916667	0.0305403	0.0288285	5S ribosomal RNA
gi|26111730|gb|AE014075.1|	2851221	2851324	104	6.69231	11	0.0289215	0.105769	0.0352388	0.0475389	Transketolase 2
gi|26111730|gb|AE014075.1|	4741589	4741680	92	4.63043	11	0.0289215	0.119565	0.0398351	0.0328924	23S ribosomal RNA
gi|26111730|gb|AE014075.1|	1504678	1504766	89	10.4382	11	0.0289215	0.123596	0.0411779	0.074148	Glutamyl-tRNA reductase
gi|26111730|gb|AE014075.1|	452183	452262	80	10.375	11	0.0289215	0.1375	0.0458104	0.073699	LacI protein
gi|26111730|gb|AE014075.1|	1078014	1078093	80	9.9875	11	0.0289215	0.1375	0.0458104	0.0709464	Hydrogenase-1 large chain
gi|26111730|gb|AE014075.1|	3340589	3340664	76	9.13158	11	0.0289215	0.144737	0.0482215	0.0648664	6-phospho-beta-glucosidase bglA
gi|26111730|gb|AE014075.1|	730964	731034	71	10.9155	11	0.0289215	0.15493	0.0516173	0.0775384	Asparagine synthetase B (glutamine-hydrolyzing)
gi|26111730|gb|AE014075.1|	3097484	3097554	71	5.66197	11	0.0289215	0.15493	0.0516173	0.0402199	Glutamate--cysteine ligase
gi|26111730|gb|AE014075.1|	819060	819107	48	10.3125	11	0.0289215	0.229167	0.0763507	0.0732551	Molybdenum transport ATP-binding protein modC
gi|26111730|gb|AE014075.1|	4604218	4604255	38	8.86842	11	0.0289215	0.289474	0.0964429	0.062997	Protein fdhE
gi|26111730|gb|AE014075.1|	4463789	4464331	543	2.23204	10	0.0262923	0.0184162	0.00613566	0.0158554	Guanosine-5'-triphosphate,3'-diphosphate pyrophosphatase
gi|26111730|gb|AE014075.1|	1914301	1914675	375	3.04533	10	0.0262923	0.0266667	0.00888444	0.0216326	Hypothetical protein ynhG precursor
gi|26111730|gb|AE014075.1|	4179508	4179871	364	2.42857	10	0.0262923	0.0274725	0.00915293	0.0172514	Hypothetical transcriptional regulator yiaJ
gi|26111730|gb|AE014075.1|	1576691	1577020	330	3.47273	10	0.0262923	0.030303	0.010096	0.0246686	DNA topoisomerase I
gi|26111730|gb|AE014075.1|	4787510	4787820	311	5.35691	10	0.0262923	0.0321543	0.0107127	0.0380529	Glycerol-3-phosphate acyltransferase
gi|26111730|gb|AE014075.1|	3317636	3317899	264	6.25758	10	0.0262923	0.0378788	0.0126199	0.0444508	Possible hypoxanthine oxidase xdhD
gi|26111730|gb|AE014075.1|	1592752	1593010	259	4.07336	10	0.0262923	0.03861	0.0128636	0.0289352	Exoribonuclease II
gi|26111730|gb|AE014075.1|	2485326	2485584	259	2.85714	10	0.0262923	0.03861	0.0128636	0.0202958	Mrp protein
gi|26111730|gb|AE014075.1|	4042292	4042549	258	4.03101	10	0.0262923	0.0387597	0.0129134	0.0286343	Cell division protein ftsY
gi|26111730|gb|AE014075.1|	3578229	3578482	254	4.31102	10	0.0262923	0.0393701	0.0131168	0.0306234	2,5-diketo-D-gluconic acid reductase A
gi|26111730|gb|AE014075.1|	2722921	2723161	241	3.26971	10	0.0262923	0.0414938	0.0138243	0.0232264	3-oxoacyl-[acyl-carrier-protein] synthase I
gi|26111730|gb|AE014075.1|	109107	109319	213	6.19249	10	0.0262923	0.0469484	0.0156416	0.0439885	Cell division protein ftsZ
gi|26111730|gb|AE014075.1|	4447439	4447651	213	4.51643	10	0.0262923	0.0469484	0.0156416	0.0320826	23S ribosomal RNA
gi|26111730|gb|AE014075.1|	3275707	3275915	209	3.72249	10	0.0262923	0.0478469	0.015941	0.0264428	Phosphoenolpyruvate-protein phosphotransferase ptsP	(Di)nucleoside polyphosphate hydrolase
gi|26111730|gb|AE014075.1|	1030272	1030471	200	5.03	10	0.0262923	0.05	0.0166583	0.0357307	Cell division protein mukB
gi|26111730|gb|AE014075.1|	142337	142522	186	4.15591	10	0.0262923	0.0537634	0.0179122	0.0295216	Aconitate hydratase 2
gi|26111730|gb|AE014075.1|	1031389	1031574	186	3.28495	10	0.0262923	0.0537634	0.0179122	0.0233347	Cell division protein mukB
gi|26111730|gb|AE014075.1|	3594551	3594734	184	4.78261	10	0.0262923	0.0543478	0.0181069	0.0339734	Topoisomerase IV subunit A
gi|26111730|gb|AE014075.1|	2388292	2388473	182	7.24176	10	0.0262923	0.0549451	0.0183059	0.051442	6-phosphogluconate dehydrogenase, decarboxylating
gi|26111730|gb|AE014075.1|	4989524	4989702	179	3.46369	10	0.0262923	0.0558659	0.0186127	0.0246044	Fumarate reductase flavoprotein subunit
gi|26111730|gb|AE014075.1|	1505040	1505216	177	7.45198	10	0.0262923	0.0564972	0.018823	0.0529353	Peptide chain release factor 1
gi|26111730|gb|AE014075.1|	3010733	3010907	175	5.72	10	0.0262923	0.0571429	0.0190381	0.0406321	Hypothetical protein ypjD
gi|26111730|gb|AE014075.1|	1308443	1308612	170	5.81765	10	0.0262923	0.0588235	0.019598	0.0413258	Beta-hexosaminidase	Hypothetical protein ycfP
gi|26111730|gb|AE014075.1|	3613567	3613733	167	6.82036	10	0.0262923	0.0598802	0.0199501	0.0484486	Icc protein	Hypothetical protein yqiB
gi|26111730|gb|AE014075.1|	2569443	2569609	167	2.83832	10	0.0262923	0.0598802	0.0199501	0.0201621	Bicyclomycin resistance protein
gi|26111730|gb|AE014075.1|	2602096	2602259	164	5.51829	10	0.0262923	0.0609756	0.020315	0.0391993	Putative sensor-like histidine kinase yojN
gi|26111730|gb|AE014075.1|	513319	513471	153	6.0719	10	0.0262923	0.0653595	0.0217756	0.0431318	1-deoxy-D-xylulose 5-phosphate synthase
gi|26111730|gb|AE014075.1|	3322441	3322583	143	9.07692	10	0.0262923	0.0699301	0.0232984	0.0644781	Guanine deaminase
gi|26111730|gb|AE014075.1|	2999824	2999966	143	5.92308	10	0.0262923	0.0699301	0.0232984	0.0420747	Hypothetical protein	Protein yfiA
gi|26111730|gb|AE014075.1|	2815108	2815242	135	6.53333	10	0.0262923	0.0740741	0.024679	0.0464097	Phosphoenolpyruvate-protein phosphotransferase
gi|26111730|gb|AE014075.1|	1495524	1495656	133	6.09774	10	0.0262923	0.075188	0.0250501	0.0433154	Glycerol metabolism operon Regulatory protein
gi|26111730|gb|AE014075.1|	3152346	3152478	133	4.61654	10	0.0262923	0.075188	0.0250501	0.0327937	Protein-L-isoaspartate O-methyltransferase
gi|26111730|gb|AE014075.1|	4744225	4744347	123	4.04065	10	0.0262923	0.0813008	0.0270867	0.0287028	5S ribosomal RNA
gi|26111730|gb|AE014075.1|	1067443	1067559	117	9.19658	10	0.0262923	0.0854701	0.0284758	0.0653281	Hypothetical protein yccS
gi|26111730|gb|AE014075.1|	2851112	2851219	108	8.23148	10	0.0262923	0.0925926	0.0308487	0.0584725	Transketolase 2
gi|26111730|gb|AE014075.1|	3714743	3714848	106	7.40566	10	0.0262923	0.0943396	0.0314308	0.0526063	Hypothetical protein yhaV
gi|26111730|gb|AE014075.1|	2504564	2504659	96	7.67708	10	0.0262923	0.104167	0.0347048	0.0545343	Hypothetical protein yehT
gi|26111730|gb|AE014075.1|	786662	786747	86	7.4186	10	0.0262923	0.116279	0.0387403	0.0526982	2-oxoglutarate dehydrogenase E1 component
gi|26111730|gb|AE014075.1|	235717	235792	76	6.68421	10	0.0262923	0.131579	0.0438377	0.0474814	16S ribosomal RNA
gi|26111730|gb|AE014075.1|	4699595	4699669	75	8.61333	10	0.0262923	0.133333	0.0444222	0.061185	16S ribosomal RNA
gi|26111730|gb|AE014075.1|	4147663	4147732	70	5.42857	10	0.0262923	0.142857	0.0475952	0.038562	Hypothetical protein	tRNA-Pro
gi|26111730|gb|AE014075.1|	2814779	2814842	64	9.09375	10	0.0262923	0.15625	0.0520573	0.0645976	Phosphocarrier protein HPr
gi|26111730|gb|AE014075.1|	3097376	3097422	47	6.21277	10	0.0262923	0.212766	0.0708865	0.0441325
gi|26111730|gb|AE014075.1|	183982	184377	396	2.36616	9	0.023663	0.0227273	0.00757197	0.0168081	Glutamate-1-semialdehyde 2,1-aminomutase
gi|26111730|gb|AE014075.1|	4253318	4253638	321	2.62617	9	0.023663	0.0280374	0.00934112	0.018655	DNA-directed RNA polymerase omega chain	Guanosine-3',5'-bis(Diphosphate) 3'-pyrophosphohydrolase
gi|26111730|gb|AE014075.1|	3363549	3363866	318	2.50314	9	0.023663	0.0283019	0.00942924	0.0177811	Phosphoglycerate kinase
gi|26111730|gb|AE014075.1|	5017719	5018032	314	1.80573	9	0.023663	0.0286624	0.00954936	0.0128271	Hypothetical tRNA/rRNA methyltransferase yjfH
gi|26111730|gb|AE014075.1|	2606992	2607299	308	2.93506	9	0.023663	0.0292208	0.00973538	0.0208493	Sensor protein atoS
gi|26111730|gb|AE014075.1|	218736	219037	302	2.88742	9	0.023663	0.0298013	0.0099288	0.0205108	Hypothetical protein	Acetyl-coenzyme A carboxylase carboxyl transferase subunit alpha
gi|26111730|gb|AE014075.1|	1683903	1684175	273	2.86081	9	0.023663	0.032967	0.0109835	0.0203218	Glyceraldehyde 3-phosphate dehydrogenase A
gi|26111730|gb|AE014075.1|	2890409	2890677	269	3.21933	9	0.023663	0.0334572	0.0111468	0.0228686	Inosine-5'-monophosphate dehydrogenase
gi|26111730|gb|AE014075.1|	2990265	2990525	261	3.75862	9	0.023663	0.0344828	0.0114885	0.0266994	23S ribosomal RNA
gi|26111730|gb|AE014075.1|	951533	951791	259	4.20463	9	0.023663	0.034749	0.0115772	0.0298677	Putrescine transport system permease protein potI
gi|26111730|gb|AE014075.1|	2047944	2048198	255	2.7451	9	0.023663	0.0352941	0.0117588	0.0194999	Hypothetical protein yeaB
gi|26111730|gb|AE014075.1|	3778642	3778893	252	3.84127	9	0.023663	0.0357143	0.0118988	0.0272865	RNA polymerase sigma-54 factor
gi|26111730|gb|AE014075.1|	4768324	4768551	228	5.50877	9	0.023663	0.0394737	0.0131513	0.0391317	Lysine-sensitive aspartokinase III
gi|26111730|gb|AE014075.1|	3162327	3162554	228	4.8114	9	0.023663	0.0394737	0.0131513	0.0341779	Sulfite reductase [NADPH] hemoprotein beta-component
gi|26111730|gb|AE014075.1|	235463	235682	220	3.06364	9	0.023663	0.0409091	0.0136295	0.0217626	16S ribosomal RNA
gi|26111730|gb|AE014075.1|	2871545	2871762	218	3.48165	9	0.023663	0.0412844	0.0137546	0.024732	Bacterioferritin comigratory protein
gi|26111730|gb|AE014075.1|	852728	852941	214	4.57477	9	0.023663	0.0420561	0.0140117	0.0324969	Hypothetical transcriptional regulator ybiH
gi|26111730|gb|AE014075.1|	227594	227804	211	4.75355	9	0.023663	0.042654	0.0142109	0.033767	Hypothetical lipoprotein yaeF precursor
gi|26111730|gb|AE014075.1|	2905187	2905392	206	5.36408	9	0.023663	0.0436893	0.0145558	0.0381038	Probable GTP-binding protein engA
gi|26111730|gb|AE014075.1|	2849920	2850120	201	6.26368	9	0.023663	0.0447761	0.0149179	0.0444942	Transaldolase A
gi|26111730|gb|AE014075.1|	2696710	2696898	189	5.78307	9	0.023663	0.047619	0.0158651	0.0410801	Acetate kinase
gi|26111730|gb|AE014075.1|	3389283	3389470	188	3.7234	9	0.023663	0.0478723	0.0159495	0.0264493	Protein yqgE	Hypothetical protein yqgF
gi|26111730|gb|AE014075.1|	1843695	1843877	183	4.60109	9	0.023663	0.0491803	0.0163852	0.032684	Sensor protein rstB
gi|26111730|gb|AE014075.1|	2170237	2170418	182	4.42308	9	0.023663	0.0494505	0.0164753	0.0314194	Flagellar hook-length control protein
gi|26111730|gb|AE014075.1|	1890514	1890692	179	4.0838	9	0.023663	0.0502793	0.0167514	0.0290093	Hypothetical protein ydhO precursor
gi|26111730|gb|AE014075.1|	3791462	3791633	172	7.04651	9	0.023663	0.0523256	0.0174331	0.050055	Glutamate synthase [NADPH] large chain precursor
gi|26111730|gb|AE014075.1|	5006187	5006350	164	5.40244	9	0.023663	0.054878	0.0182835	0.0383763	DNA mismatch repair protein mutL
gi|26111730|gb|AE014075.1|	134760	134920	161	5.7205	9	0.023663	0.0559006	0.0186242	0.0406357	Pyruvate dehydrogenase E1 component
gi|26111730|gb|AE014075.1|	3902441	3902601	161	4.95031	9	0.023663	0.0559006	0.0186242	0.0351646	Elongation factor Tu
gi|26111730|gb|AE014075.1|	4487158	4487317	160	3.8875	9	0.023663	0.05625	0.0187406	0.0276149	HemY protein
gi|26111730|gb|AE014075.1|	3956325	3956462	138	7.07246	9	0.023663	0.0652174	0.0217282	0.0502394	Heat shock protein 33
gi|26111730|gb|AE014075.1|	4497762	4497896	135	4.45185	9	0.023663	0.0666667	0.0222111	0.0316238	Diaminopimelate epimerase
gi|26111730|gb|AE014075.1|	5057560	5057689	130	3.63846	9	0.023663	0.0692308	0.0230654	0.0258459	Peptide methionine sulfoxide reductase msrA
gi|26111730|gb|AE014075.1|	452428	452549	122	5.40164	9	0.023663	0.0737705	0.0245779	0.0383707
gi|26111730|gb|AE014075.1|	3855022	3855142	121	4.42975	9	0.023663	0.0743802	0.024781	0.0314668	5S ribosomal RNA
gi|26111730|gb|AE014075.1|	1269546	1269662	117	4.63248	9	0.023663	0.0769231	0.0256282	0.0329069	Ribosomal-protein-alanine acetyltransferase	Hypothetical protein yceH
gi|26111730|gb|AE014075.1|	4418890	4418967	78	6.23077	9	0.023663	0.115385	0.0384423	0.0442604	ATP synthase gamma chain
gi|26111730|gb|AE014075.1|	1101915	1101990	76	7.21053	9	0.023663	0.118421	0.0394539	0.0512201	Hypothetical protein	Hypothetical protein
gi|26111730|gb|AE014075.1|	1943063	1943128	66	5.36364	9	0.023663	0.136364	0.0454318	0.0381007	Phosphoenolpyruvate synthase
gi|26111730|gb|AE014075.1|	3334519	3334582	64	8.17188	9	0.023663	0.140625	0.0468515	0.0580491	Single-stranded-DNA-specific exonuclease recJ
gi|26111730|gb|AE014075.1|	2257565	2257626	62	8.96774	9	0.023663	0.145161	0.0483629	0.0637025	Hypothetical protein yeeN
gi|26111730|gb|AE014075.1|	204545	204595	51	5.66667	9	0.023663	0.176471	0.0587941	0.0402533	#N/A
gi|26111730|gb|AE014075.1|	515358	515393	36	8.66667	9	0.023663	0.25	0.0832916	0.0615638
gi|26111730|gb|AE014075.1|	4291843	4291861	19	8.94737	9	0.023663	0.473684	0.157816	0.0635578
gi|26111730|gb|AE014075.1|	514278	514632	355	3.03944	8	0.0210338	0.0225352	0.00750798	0.0215907	Geranyltranstransferase
gi|26111730|gb|AE014075.1|	2641646	2641981	336	2.41964	8	0.0210338	0.0238095	0.00793254	0.017188	Anaerobic glycerol-3-phosphate dehydrogenase subunit B
gi|26111730|gb|AE014075.1|	4625548	4625867	320	2.39062	8	0.0210338	0.025	0.00832916	0.0169819	Conserved hypothetical protein
gi|26111730|gb|AE014075.1|	2076730	2077044	315	2.31111	8	0.0210338	0.0253968	0.00846137	0.016417	DNA polymerase III, theta subunit
gi|26111730|gb|AE014075.1|	2172993	2173292	300	2.56333	8	0.0210338	0.0266667	0.00888444	0.0182087	Flagellar motor switch protein fliN	Flagellar protein fliO
gi|26111730|gb|AE014075.1|	1013969	1014244	276	1.88406	8	0.0210338	0.0289855	0.009657	0.0133834	30S ribosomal protein S1
gi|26111730|gb|AE014075.1|	2572511	2572778	268	3.03358	8	0.0210338	0.0298507	0.00994527	0.0215491	Hypothetical protein yejH
gi|26111730|gb|AE014075.1|	573901	574162	262	2.72901	8	0.0210338	0.0305344	0.010173	0.0193856	Acetyl esterase
gi|26111730|gb|AE014075.1|	1606219	1606474	256	3.28516	8	0.0210338	0.03125	0.0104115	0.0233362	Peptide transport system permease protein sapB
gi|26111730|gb|AE014075.1|	1877948	1878197	250	3.764	8	0.0210338	0.032	0.0106613	0.0267376	Pyridoxamine 5'-phosphate oxidase
gi|26111730|gb|AE014075.1|	167951	168198	248	3.57661	8	0.0210338	0.0322581	0.0107473	0.0254065	2-amino-4-hydroxy-6- hydroxymethyldihydropteridine pyrophosphokinase
gi|26111730|gb|AE014075.1|	2216852	2217094	243	3.49383	8	0.0210338	0.0329218	0.0109684	0.0248185	tRNA-Ser	Hypothetical protein yeeI
gi|26111730|gb|AE014075.1|	2035148	2035383	236	2.6822	8	0.0210338	0.0338983	0.0112938	0.0190531	Hypothetical protein yeaP
gi|26111730|gb|AE014075.1|	3655169	3655402	234	3.42308	8	0.0210338	0.034188	0.0113903	0.0243159	Hypothetical protein	RpoD protein
gi|26111730|gb|AE014075.1|	2011291	2011512	222	3.77928	8	0.0210338	0.036036	0.012006	0.0268462	Hypothetical transcriptional regulator ydjF
gi|26111730|gb|AE014075.1|	4004499	4004713	215	3.04186	8	0.0210338	0.0372093	0.0123969	0.0216079	Glucose-1-phosphate adenylyltransferase
gi|26111730|gb|AE014075.1|	4876405	4876616	212	2.9434	8	0.0210338	0.0377358	0.0125723	0.0209085	Phosphonates transport ATP-binding protein phnL
gi|26111730|gb|AE014075.1|	1590311	1590521	211	5.63507	8	0.0210338	0.0379147	0.0126319	0.0400288	Hypothetical protein yciR
gi|26111730|gb|AE014075.1|	137133	137341	209	4.11005	8	0.0210338	0.0382775	0.0127528	0.0291958
gi|26111730|gb|AE014075.1|	3728204	3728406	203	4.53695	8	0.0210338	0.0394089	0.0131297	0.0322283	Hypothetical protein yraM
gi|26111730|gb|AE014075.1|	4389657	4389859	203	2.9064	8	0.0210338	0.0394089	0.0131297	0.0206457	Probable tRNA modification GTPase trmE
gi|26111730|gb|AE014075.1|	1747190	1747391	202	4.06436	8	0.0210338	0.039604	0.0131947	0.0288712	NAD-dependent malic enzyme
gi|26111730|gb|AE014075.1|	3741694	3741893	200	6.12	8	0.0210338	0.04	0.0133267	0.0434735	Hypothetical protein	Lipoprotein nlpI precursor
gi|26111730|gb|AE014075.1|	3375608	3375799	192	3.76562	8	0.0210338	0.0416667	0.0138819	0.0267492	Transketolase 1
gi|26111730|gb|AE014075.1|	1305473	1305654	182	3.48352	8	0.0210338	0.043956	0.0146447	0.0247452	HIT-like protein ycfF
gi|26111730|gb|AE014075.1|	480023	480203	181	4.14917	8	0.0210338	0.0441989	0.0147256	0.0294737	Hypothetical protein yaiI
gi|26111730|gb|AE014075.1|	3989973	3990142	170	2.44706	8	0.0210338	0.0470588	0.0156784	0.0173827	Aerobic glycerol-3-phosphate dehydrogenase
gi|26111730|gb|AE014075.1|	1511527	1511689	163	4.84049	8	0.0210338	0.0490798	0.0163517	0.0343845	Cation transport protein chaC
gi|26111730|gb|AE014075.1|	1109735	1109897	163	3.35583	8	0.0210338	0.0490798	0.0163517	0.0238382	PutA protein
gi|26111730|gb|AE014075.1|	3000086	3000246	161	4.42236	8	0.0210338	0.0496894	0.0165549	0.0314143	Hypothetical protein	Protein yfiA
gi|26111730|gb|AE014075.1|	540017	540176	160	4.1	8	0.0210338	0.05	0.0166583	0.0291244	Hypothetical protein ybaE
gi|26111730|gb|AE014075.1|	3679466	3679625	160	2.875	8	0.0210338	0.05	0.0166583	0.0204226	Hypothetical protein ygjT
gi|26111730|gb|AE014075.1|	4464627	4464784	158	4.5	8	0.0210338	0.0506329	0.0168692	0.0319658	Putative ATP-dependent RNA helicase rhlB
gi|26111730|gb|AE014075.1|	4587172	4587328	157	4.74522	8	0.0210338	0.0509554	0.0169766	0.0337078	Hypothetical protein yihM
gi|26111730|gb|AE014075.1|	1542956	1543111	156	3.5	8	0.0210338	0.0512821	0.0170855	0.0248623	Aldehyde-alcohol dehydrogenase
gi|26111730|gb|AE014075.1|	2488547	2488700	154	3.38961	8	0.0210338	0.0519481	0.0173074	0.0240782	Putative conserved protein
gi|26111730|gb|AE014075.1|	2420541	2420693	153	2.39216	8	0.0210338	0.0522876	0.0174205	0.0169927	Putative colanic acid biosynthesis glycosyl transferase wcaA
gi|26111730|gb|AE014075.1|	1653003	1653149	147	4.93197	8	0.0210338	0.0544218	0.0181315	0.0350344	Unknown protein 2D_000B3L from 2D-page
gi|26111730|gb|AE014075.1|	3162578	3162724	147	3.12925	8	0.0210338	0.0544218	0.0181315	0.0222287	Sulfite reductase [NADPH] hemoprotein beta-component
gi|26111730|gb|AE014075.1|	1954092	1954232	141	5.05674	8	0.0210338	0.0567376	0.0189031	0.0359206	Phenylalanyl-tRNA synthetase alpha chain
gi|26111730|gb|AE014075.1|	4417538	4417678	141	3.48227	8	0.0210338	0.0567376	0.0189031	0.0247364	ATP synthase beta chain
gi|26111730|gb|AE014075.1|	2987435	2987572	138	3.07971	8	0.0210338	0.057971	0.019314	0.0218768	Alpha-ketoglutarate permease
gi|26111730|gb|AE014075.1|	3792815	3792948	134	4.10448	8	0.0210338	0.0597015	0.0198905	0.0291562	Glutamate synthase [NADPH] small chain
gi|26111730|gb|AE014075.1|	244543	244674	132	6.32576	8	0.0210338	0.0606061	0.0201919	0.0449351	Membrane-bound lytic murein transglycosylase D precursor
gi|26111730|gb|AE014075.1|	654454	654580	127	2.62992	8	0.0210338	0.0629921	0.0209869	0.0186817	Ferrienterobactin receptor precursor
gi|26111730|gb|AE014075.1|	2511545	2511667	123	7.79675	8	0.0210338	0.0650407	0.0216694	0.0553844	Periplasmic beta-glucosidase precursor
gi|26111730|gb|AE014075.1|	1532226	1532336	111	6.20721	8	0.0210338	0.0720721	0.024012	0.044093
gi|26111730|gb|AE014075.1|	4704066	4704171	106	3.62264	8	0.0210338	0.0754717	0.0251446	0.0257335	5S ribosomal RNA
gi|26111730|gb|AE014075.1|	790936	791036	101	4.05941	8	0.0210338	0.0792079	0.0263894	0.0288361	Succinyl-CoA synthetase alpha chain
gi|26111730|gb|AE014075.1|	4699464	4699559	96	4.90625	8	0.0210338	0.0833333	0.0277639	0.0348516	16S ribosomal RNA
gi|26111730|gb|AE014075.1|	594604	594681	78	2.60256	8	0.0210338	0.102564	0.0341709	0.0184874	Hypothetical oxidoreductase ybbO
gi|26111730|gb|AE014075.1|	4443371	4443446	76	5.38158	8	0.0210338	0.105263	0.0350702	0.0382282	16S ribosomal RNA
gi|26111730|gb|AE014075.1|	4599726	4600134	409	2.6088	7	0.0184046	0.0171149	0.00570212	0.0185317	Hypothetical protein yiiD
gi|26111730|gb|AE014075.1|	3876954	3877278	325	2.20923	7	0.0184046	0.0215385	0.00717589	0.0156933	50S ribosomal protein L18	Hypothetical protein
gi|26111730|gb|AE014075.1|	3200394	3200711	318	2.76101	7	0.0184046	0.0220126	0.00733385	0.0196129	Hypothetical protein yqcD
gi|26111730|gb|AE014075.1|	1505954	1506269	316	2.6962	7	0.0184046	0.0221519	0.00738027	0.0191525	Peptide chain release factor 1	Protein methyltransferase hemK
gi|26111730|gb|AE014075.1|	1851613	1851919	307	3.00651	7	0.0184046	0.0228013	0.00759663	0.0213568	Hypothetical protein ydgA
gi|26111730|gb|AE014075.1|	3344284	3344575	292	2.92123	7	0.0184046	0.0239726	0.00798687	0.020751	Glycine dehydrogenase (decarboxylating)
gi|26111730|gb|AE014075.1|	1680211	1680500	290	2.54483	7	0.0184046	0.0241379	0.00804195	0.0180772	ATP-dependent helicase hrpA
gi|26111730|gb|AE014075.1|	3387594	3387879	286	2.2028	7	0.0184046	0.0244755	0.00815442	0.0156476	Hypothetical protein yggJ	Glutathione synthetase
gi|26111730|gb|AE014075.1|	1080006	1080283	278	2.81655	7	0.0184046	0.0251799	0.00838908	0.0200074	Hydrogenase 1 maturation protease	Hydrogenase-1 operon protein hyaE
gi|26111730|gb|AE014075.1|	3989392	3989667	276	2.60145	7	0.0184046	0.0253623	0.00844987	0.0184794	Aerobic glycerol-3-phosphate dehydrogenase
gi|26111730|gb|AE014075.1|	2833679	2833952	274	2.05474	7	0.0184046	0.0255474	0.00851155	0.0145959	Ethanolamine utilization protein eutL
gi|26111730|gb|AE014075.1|	3265397	3265665	269	2.92565	7	0.0184046	0.0260223	0.00866976	0.0207824	Protease III precursor
gi|26111730|gb|AE014075.1|	2741820	2742086	267	3.38202	7	0.0184046	0.0262172	0.0087347	0.0240243	Probable 3-ketoacyl-CoA thiolase
gi|26111730|gb|AE014075.1|	4493288	4493552	265	3.06038	7	0.0184046	0.0264151	0.00880062	0.0217395	Adenylate cyclase
gi|26111730|gb|AE014075.1|	520926	521186	261	4.341	7	0.0184046	0.0268199	0.0089355	0.0308364	Protoheme IX farnesyltransferase
gi|26111730|gb|AE014075.1|	238517	238768	252	2.75	7	0.0184046	0.0277778	0.00925462	0.0195347	23S ribosomal RNA
gi|26111730|gb|AE014075.1|	1109470	1109720	251	2.23904	7	0.0184046	0.0278884	0.0092915	0.0159051	PutA protein
gi|26111730|gb|AE014075.1|	2563640	2563886	247	3.417	7	0.0184046	0.0283401	0.00944197	0.0242728	Hypothetical protein yejA precursor
gi|26111730|gb|AE014075.1|	5152554	5152799	246	2.04472	7	0.0184046	0.0284553	0.00948035	0.0145247	Isoaspartyl dipeptidase
gi|26111730|gb|AE014075.1|	2464704	2464947	244	3.0123	7	0.0184046	0.0286885	0.00955806	0.0213979	PTS system, galactitol-specific IIA component
gi|26111730|gb|AE014075.1|	2664586	2664824	239	4.42259	7	0.0184046	0.0292887	0.00975801	0.031416	Menaquinone biosynthesis protein menD
gi|26111730|gb|AE014075.1|	1563931	1564162	232	3.65086	7	0.0184046	0.0301724	0.0100524	0.025934	Anthranilate synthase component II
gi|26111730|gb|AE014075.1|	4411121	4411345	225	3.03111	7	0.0184046	0.0311111	0.0103652	0.0215316	Phosphate transport system permease protein pstC
gi|26111730|gb|AE014075.1|	3923284	3923507	224	2.625	7	0.0184046	0.03125	0.0104115	0.0186467	Peptidyl-prolyl cis-trans isomerase A precursor
gi|26111730|gb|AE014075.1|	5076008	5076229	222	2.0045	7	0.0184046	0.0315315	0.0105052	0.014239	PmbA protein
gi|26111730|gb|AE014075.1|	1041905	1042125	221	3.15837	7	0.0184046	0.0316742	0.0105528	0.0224356	Aminopeptidase N
gi|26111730|gb|AE014075.1|	3756318	3756534	217	1.91705	7	0.0184046	0.0322581	0.0107473	0.0136178	Protein mrsA
gi|26111730|gb|AE014075.1|	3017485	3017694	210	2.8619	7	0.0184046	0.0333333	0.0111055	0.0203296	SsrA-binding protein
gi|26111730|gb|AE014075.1|	785800	786008	209	2.25837	7	0.0184046	0.0334928	0.0111587	0.0160424	2-oxoglutarate dehydrogenase E1 component
gi|26111730|gb|AE014075.1|	4983819	4984022	204	3.9951	7	0.0184046	0.0343137	0.0114322	0.0283793	Hypothetical protein yjeK
gi|26111730|gb|AE014075.1|	4146699	4146901	203	2.80296	7	0.0184046	0.0344828	0.0114885	0.0199109	Periplasmic dipeptide transport protein precursor
gi|26111730|gb|AE014075.1|	5009276	5009477	202	5.25248	7	0.0184046	0.0346535	0.0115454	0.0373111	GTP-binding protein hflX
gi|26111730|gb|AE014075.1|	3342924	3343124	201	5.05473	7	0.0184046	0.0348259	0.0116028	0.0359064	Glycine dehydrogenase (decarboxylating)
gi|26111730|gb|AE014075.1|	4747399	4747599	201	3.30348	7	0.0184046	0.0348259	0.0116028	0.0234664	Malate synthase A
gi|26111730|gb|AE014075.1|	1637101	1637300	200	4.195	7	0.0184046	0.035	0.0116608	0.0297993	Periplasmic murein peptide-binding protein precursor
gi|26111730|gb|AE014075.1|	627288	627487	200	3.265	7	0.0184046	0.035	0.0116608	0.023193	#N/A	#N/A
gi|26111730|gb|AE014075.1|	3957349	3957547	199	4.74372	7	0.0184046	0.0351759	0.0117194	0.0336971	Hypothetical protein yhgE
gi|26111730|gb|AE014075.1|	4358570	4358764	195	4.71282	7	0.0184046	0.0358974	0.0119598	0.0334776	Acetolactate synthase isozyme I large subunit
gi|26111730|gb|AE014075.1|	4202309	4202502	194	4.0567	7	0.0184046	0.0360825	0.0120215	0.0288169	Mannitol-1-phosphate 5-dehydrogenase
gi|26111730|gb|AE014075.1|	775703	775895	193	3.95855	7	0.0184046	0.0362694	0.0120838	0.0281196	Hypothetical protein ybgK
gi|26111730|gb|AE014075.1|	5152894	5153086	193	3.84974	7	0.0184046	0.0362694	0.0120838	0.0273467	Isoaspartyl dipeptidase
gi|26111730|gb|AE014075.1|	3776520	3776711	192	3.93229	7	0.0184046	0.0364583	0.0121467	0.0279331	Hypothetical protein yrbK
gi|26111730|gb|AE014075.1|	503015	503204	190	4.63158	7	0.0184046	0.0368421	0.0122746	0.0329005	Protein-export membrane protein secD
gi|26111730|gb|AE014075.1|	4561505	4561694	190	2.89474	7	0.0184046	0.0368421	0.0122746	0.0205628	16S ribosomal RNA
gi|26111730|gb|AE014075.1|	4145947	4146136	190	2.88947	7	0.0184046	0.0368421	0.0122746	0.0205254	Periplasmic dipeptide transport protein precursor
gi|26111730|gb|AE014075.1|	5214353	5214538	186	4.70968	7	0.0184046	0.0376344	0.0125385	0.0334553	Phosphoserine phosphatase
gi|26111730|gb|AE014075.1|	4003364	4003549	186	4.19892	7	0.0184046	0.0376344	0.0125385	0.0298271	Glycogen synthase
gi|26111730|gb|AE014075.1|	75679	75863	185	3.32973	7	0.0184046	0.0378378	0.0126063	0.0236528	Hypothetical protein yabI
gi|26111730|gb|AE014075.1|	2535793	2535974	182	5.07692	7	0.0184046	0.0384615	0.0128141	0.036064	Hypothetical protein yeiG
gi|26111730|gb|AE014075.1|	4557584	4557764	181	4.16022	7	0.0184046	0.038674	0.0128849	0.0295522	Xaa-Pro dipeptidase
gi|26111730|gb|AE014075.1|	2624724	2624902	179	6.12291	7	0.0184046	0.0391061	0.0130289	0.0434942	DNA gyrase subunit A
gi|26111730|gb|AE014075.1|	638517	638695	179	5.4581	7	0.0184046	0.0391061	0.0130289	0.0387717	Transcriptional Regulatory protein cusR
gi|26111730|gb|AE014075.1|	2599545	2599723	179	2.96089	7	0.0184046	0.0391061	0.0130289	0.0210328	Hypothetical protein	Outer membrane protein C precursor
gi|26111730|gb|AE014075.1|	135964	136142	179	2.85475	7	0.0184046	0.0391061	0.0130289	0.0202788	Pyruvate dehydrogenase E1 component
gi|26111730|gb|AE014075.1|	125937	126112	176	4.57955	7	0.0184046	0.0397727	0.0132509	0.0325309	Aromatic amino acid transport protein aroP
gi|26111730|gb|AE014075.1|	4245279	4245452	174	4.93103	7	0.0184046	0.0402299	0.0134032	0.0350277	Deoxyuridine 5'-triphosphate nucleotidohydrolase	Ttk protein
gi|26111730|gb|AE014075.1|	2717472	2717643	172	6.00581	7	0.0184046	0.0406977	0.0135591	0.0426624	USG-1 protein
gi|26111730|gb|AE014075.1|	4156731	4156902	172	2.7907	7	0.0184046	0.0406977	0.0135591	0.0198238	2-ketogluconate reductase
gi|26111730|gb|AE014075.1|	725825	725993	169	3.13609	7	0.0184046	0.0414201	0.0137998	0.0222773	PhoH-like protein
gi|26111730|gb|AE014075.1|	3345367	3345531	165	5.04848	7	0.0184046	0.0424242	0.0141343	0.035862	Glycine cleavage system H protein	Aminomethyltransferase
gi|26111730|gb|AE014075.1|	2123385	2123542	158	4.03797	7	0.0184046	0.0443038	0.0147605	0.0286838	Chemotaxis protein cheA
gi|26111730|gb|AE014075.1|	4748893	4749050	158	3.36076	7	0.0184046	0.0443038	0.0147605	0.0238732	Isocitrate lyase
gi|26111730|gb|AE014075.1|	4214008	4214155	148	3.87162	7	0.0184046	0.0472973	0.0157579	0.0275021	Putative L-lactate dehydrogenase operon Regulatory protein
gi|26111730|gb|AE014075.1|	5049977	5050116	140	3.9	7	0.0184046	0.05	0.0166583	0.0277037	Hypothetical protein ytfF
gi|26111730|gb|AE014075.1|	4010506	4010639	134	3.6791	7	0.0184046	0.0522388	0.0174042	0.0261346	Aspartate-semialdehyde dehydrogenase
gi|26111730|gb|AE014075.1|	725452	725584	133	4.37594	7	0.0184046	0.0526316	0.0175351	0.0310846	PhoH-like protein
gi|26111730|gb|AE014075.1|	2679271	2679394	124	4.57258	7	0.0184046	0.0564516	0.0188078	0.0324814	NADH dehydrogenase I chain H
gi|26111730|gb|AE014075.1|	788198	788320	123	6.23577	7	0.0184046	0.0569106	0.0189607	0.0442959	Dihydrolipoamide succinyltransferase component of 2-oxoglutarate dehydrogenase complex
gi|26111730|gb|AE014075.1|	240156	240276	121	3.32231	7	0.0184046	0.0578512	0.0192741	0.0236001	5S ribosomal RNA
gi|26111730|gb|AE014075.1|	4391101	4391220	120	3.825	7	0.0184046	0.0583333	0.0194347	0.027171	Tryptophanase
gi|26111730|gb|AE014075.1|	4119642	4119757	116	5.98276	7	0.0184046	0.0603448	0.0201049	0.0424986	Protein yhjJ precursor
gi|26111730|gb|AE014075.1|	3988830	3988939	110	3.87273	7	0.0184046	0.0636364	0.0212015	0.02751	Aerobic glycerol-3-phosphate dehydrogenase
gi|26111730|gb|AE014075.1|	1885864	1885971	108	6.00926	7	0.0184046	0.0648148	0.0215941	0.0426869	Hypothetical oxidoreductase ydhF
gi|26111730|gb|AE014075.1|	3398539	3398641	103	3.21359	7	0.0184046	0.0679612	0.0226424	0.0228278	Hypothetical methyltransferase yggH
gi|26111730|gb|AE014075.1|	2695928	2696028	101	4.68317	7	0.0184046	0.0693069	0.0230907	0.033267	Acetate kinase
gi|26111730|gb|AE014075.1|	2817007	2817095	89	5.04494	7	0.0184046	0.0786517	0.0262041	0.0358369	PTS system, glucose-specific IIA component
gi|26111730|gb|AE014075.1|	4414197	4414282	86	5.48837	7	0.0184046	0.0813953	0.0271182	0.0389868	Glucosamine--fructose-6-phosphate aminotransferase (isomerizing)
gi|26111730|gb|AE014075.1|	4145557	4145641	85	5.27059	7	0.0184046	0.0823529	0.0274372	0.0374397	Periplasmic dipeptide transport protein precursor
gi|26111730|gb|AE014075.1|	1731449	1731527	79	5.63291	7	0.0184046	0.0886076	0.0295211	0.0400135	Respiratory nitrate reductase 2 delta chain
gi|26111730|gb|AE014075.1|	2997822	2997877	56	3.67857	7	0.0184046	0.125	0.0416458	0.0261308	Ribosomal large subunit pseudouridine synthase D
gi|26111730|gb|AE014075.1|	3276239	3276292	54	5.55556	7	0.0184046	0.12963	0.0431882	0.039464	(Di)nucleoside polyphosphate hydrolase
gi|26111730|gb|AE014075.1|	955707	955746	40	6.65	7	0.0184046	0.175	0.0583041	0.0472384	Arginine transport system permease protein artQ
gi|26111730|gb|AE014075.1|	3989933	3989971	39	4.74359	7	0.0184046	0.179487	0.0597991	0.0336962	Aerobic glycerol-3-phosphate dehydrogenase
gi|26111730|gb|AE014075.1|	3069010	3069042	33	6.66667	7	0.0184046	0.212121	0.0706717	0.0473568	Hypothetical protein ygaF
gi|26111730|gb|AE014075.1|	676386	676399	14	7	7	0.0184046	0.5	0.166583	0.0497246	Hypothetical aminotransferase ybdL
gi|26111730|gb|AE014075.1|	2999123	2999507	385	1.98182	6	0.0157754	0.0155844	0.00519221	0.0140779	Hypothetical lipoprotein yfiO precursor
gi|26111730|gb|AE014075.1|	3967707	3968076	370	2.31351	6	0.0157754	0.0162162	0.0054027	0.0164341	Ferrous iron transport protein B
gi|26111730|gb|AE014075.1|	3345691	3346051	361	1.74515	6	0.0157754	0.0166205	0.00553739	0.0123967	Aminomethyltransferase
gi|26111730|gb|AE014075.1|	1958361	1958697	337	1.46884	6	0.0157754	0.0178042	0.00593175	0.010434	Threonyl-tRNA synthetase
gi|26111730|gb|AE014075.1|	4118974	4119303	330	2.75152	6	0.0157754	0.0181818	0.00605757	0.0195454	2-dehydro-3-deoxygluconokinase	Protein yhjJ precursor
gi|26111730|gb|AE014075.1|	4715626	4715929	304	1.92105	6	0.0157754	0.0197368	0.00657565	0.0136462	DNA-directed RNA polymerase beta chain
gi|26111730|gb|AE014075.1|	849499	849791	293	2.69966	6	0.0157754	0.0204778	0.00682252	0.0191771	Hypothetical protein ybhS
gi|26111730|gb|AE014075.1|	2076453	2076728	276	1.81159	6	0.0157754	0.0217391	0.00724275	0.0128687	Protein yobA precursor	DNA polymerase III, theta subunit
gi|26111730|gb|AE014075.1|	407683	407943	261	1.93103	6	0.0157754	0.0229885	0.007659	0.0137171	Putative electron transport protein ykgF
gi|26111730|gb|AE014075.1|	1809718	1809960	243	2.31276	6	0.0157754	0.0246914	0.00822633	0.0164287	Hypothetical transcriptional regulator ydfH
gi|26111730|gb|AE014075.1|	1281396	1281637	242	2	6	0.0157754	0.0247934	0.00826033	0.014207	Peptidoglycan hydrolase flgJ
gi|26111730|gb|AE014075.1|	2077977	2078218	242	1.78926	6	0.0157754	0.0247934	0.00826033	0.01271	Exodeoxyribonuclease X
gi|26111730|gb|AE014075.1|	3102712	3102952	241	1.70124	6	0.0157754	0.0248963	0.0082946	0.0120848	#N/A
gi|26111730|gb|AE014075.1|	4194604	4194828	225	3.21333	6	0.0157754	0.0266667	0.00888444	0.022826	Selenocysteine-specific elongation factor
gi|26111730|gb|AE014075.1|	2965701	2965925	225	3.12	6	0.0157754	0.0266667	0.00888444	0.022163	GTP-binding protein era
gi|26111730|gb|AE014075.1|	3707582	3707804	223	2.1704	6	0.0157754	0.0269058	0.00896412	0.0154175
gi|26111730|gb|AE014075.1|	1848549	1848770	222	3.50901	6	0.0157754	0.027027	0.0090045	0.0249263	Fumarate hydratase class I, aerobic
gi|26111730|gb|AE014075.1|	4408586	4408807	222	2.21622	6	0.0157754	0.027027	0.0090045	0.0157429	Phosphate transport system protein phoU	Phosphate transport ATP-binding protein pstB
gi|26111730|gb|AE014075.1|	4283350	4283566	217	2.10599	6	0.0157754	0.0276498	0.00921198	0.0149599	IS1 protein InsB
gi|26111730|gb|AE014075.1|	3980652	3980866	215	2.45116	6	0.0157754	0.027907	0.00929767	0.0174119	MalT Regulatory protein
gi|26111730|gb|AE014075.1|	5046598	5046811	214	4.34112	6	0.0157754	0.0280374	0.00934112	0.0308372	FKBP-type 22 kDa peptidyl-prolyl cis-trans isomerase
gi|26111730|gb|AE014075.1|	158519	158730	212	2.88679	6	0.0157754	0.0283019	0.00942924	0.0205064	Pantoate--beta-alanine ligase
gi|26111730|gb|AE014075.1|	2100419	2100629	211	3.45972	6	0.0157754	0.028436	0.00947393	0.0245762	Aspartyl-tRNA synthetase
gi|26111730|gb|AE014075.1|	2880939	2881149	211	2.83412	6	0.0157754	0.028436	0.00947393	0.0201323	Polyphosphate kinase
gi|26111730|gb|AE014075.1|	1251427	1251636	210	3.27619	6	0.0157754	0.0285714	0.00951904	0.0232725	Glucans biosynthesis protein mdoC
gi|26111730|gb|AE014075.1|	3192	3399	208	2.89423	6	0.0157754	0.0288462	0.00961057	0.0205592	Aspartokinase I
gi|26111730|gb|AE014075.1|	1678415	1678621	207	2.72947	6	0.0157754	0.0289855	0.009657	0.0193888	ATP-dependent helicase hrpA
gi|26111730|gb|AE014075.1|	2784297	2784503	207	2.15459	6	0.0157754	0.0289855	0.009657	0.0153052	Hypothetical transcriptional regulator ypdC	Putative phosphoenolpyruvate-protein phosphotransferase ypdD
gi|26111730|gb|AE014075.1|	972702	972907	206	2.55825	6	0.0157754	0.0291262	0.00970388	0.0181726	Hypothetical protein ybjX
gi|26111730|gb|AE014075.1|	2458654	2458856	203	4.58128	6	0.0157754	0.0295567	0.00984729	0.0325432	Putative protease yegQ	Hypothetical protein
gi|26111730|gb|AE014075.1|	3190656	3190858	203	2.21675	6	0.0157754	0.0295567	0.00984729	0.0157467	Sensor protein barA
gi|26111730|gb|AE014075.1|	2633411	2633610	200	3.94	6	0.0157754	0.03	0.00999499	0.0279879	Ribonucleoside-diphosphate reductase 1 alpha chain
gi|26111730|gb|AE014075.1|	4029682	4029881	200	3.35	6	0.0157754	0.03	0.00999499	0.0237968	Glycerol-3-phosphate-binding periplasmic protein precursor
gi|26111730|gb|AE014075.1|	697843	698040	198	3.04545	6	0.0157754	0.030303	0.010096	0.0216334	Cold shock-like protein cspE
gi|26111730|gb|AE014075.1|	4380370	4380566	197	3.1269	6	0.0157754	0.0304569	0.0101472	0.022212	DNA gyrase subunit B
gi|26111730|gb|AE014075.1|	1289864	1290059	196	3.20408	6	0.0157754	0.0306122	0.010199	0.0227603	Maf-like protein yceF
gi|26111730|gb|AE014075.1|	3349245	3349439	195	4.53333	6	0.0157754	0.0307692	0.0102513	0.0322026	2-octaprenyl-6-methoxyphenol hydroxylase
gi|26111730|gb|AE014075.1|	2845209	2845399	191	3.79058	6	0.0157754	0.0314136	0.010466	0.0269264	Ethanolamine utilization protein eutQ
gi|26111730|gb|AE014075.1|	4292273	4292462	190	3.54737	6	0.0157754	0.0315789	0.010521	0.0251988	Transposase insI for insertion sequence element IS30B/C/D
gi|26111730|gb|AE014075.1|	1265573	1265760	188	3.22872	6	0.0157754	0.0319149	0.010633	0.0229353	Dihydroorotase
gi|26111730|gb|AE014075.1|	5221592	5221779	188	3.06915	6	0.0157754	0.0319149	0.010633	0.0218018	Soluble lytic murein transglycosylase precursor
gi|26111730|gb|AE014075.1|	4980614	4980801	188	2.03191	6	0.0157754	0.0319149	0.010633	0.0144337	60 kDa chaperonin
gi|26111730|gb|AE014075.1|	2556936	2557120	185	3.82162	6	0.0157754	0.0324324	0.0108054	0.027147	Hypothetical oxidoreductase yeiQ
gi|26111730|gb|AE014075.1|	3327724	3327901	178	5.19101	6	0.0157754	0.0337079	0.0112303	0.0368745	Putative purine permease ygfU
gi|26111730|gb|AE014075.1|	684564	684739	176	3.63636	6	0.0157754	0.0340909	0.0113579	0.025831
gi|26111730|gb|AE014075.1|	3908744	3908913	170	2.82353	6	0.0157754	0.0352941	0.0117588	0.020057	FKBP-type peptidyl-prolyl cis-trans isomerase fkpA precursor
gi|26111730|gb|AE014075.1|	1112035	1112203	169	2.15976	6	0.0157754	0.035503	0.0118284	0.0153419	PutA protein
gi|26111730|gb|AE014075.1|	1677330	1677491	162	3.75309	6	0.0157754	0.037037	0.0123395	0.0266601	ATP-dependent helicase hrpA
gi|26111730|gb|AE014075.1|	150181	150340	160	3.21875	6	0.0157754	0.0375	0.0124937	0.0228645	Glucose dehydrogenase
gi|26111730|gb|AE014075.1|	4721240	4721399	160	2.2875	6	0.0157754	0.0375	0.0124937	0.0162493	DNA-directed RNA polymerase beta' chain
gi|26111730|gb|AE014075.1|	3191326	3191484	159	5.07547	6	0.0157754	0.0377358	0.0125723	0.0360537	Sensor protein barA
gi|26111730|gb|AE014075.1|	1743921	1744077	157	3.64968	6	0.0157754	0.0382166	0.0127325	0.0259256	Hypothetical protein	Formate dehydrogenase-N beta subunit
gi|26111730|gb|AE014075.1|	2112177	2112333	157	3.12102	6	0.0157754	0.0382166	0.0127325	0.0221702	Arginyl-tRNA synthetase
gi|26111730|gb|AE014075.1|	3939680	3939835	156	2.82692	6	0.0157754	0.0384615	0.0128141	0.0200811	Tryptophanyl-tRNA synthetase	Phosphoglycolate phosphatase
gi|26111730|gb|AE014075.1|	3703440	3703593	154	4.28571	6	0.0157754	0.038961	0.0129805	0.0304437	Threonine/serine transporter
gi|26111730|gb|AE014075.1|	3068855	3069008	154	2.51948	6	0.0157754	0.038961	0.0129805	0.0178972	Hypothetical protein ygaF
gi|26111730|gb|AE014075.1|	4552203	4552355	153	2.94118	6	0.0157754	0.0392157	0.0130654	0.0208927	3-octaprenyl-4-hydroxybenzoate carboxy-lyase	NAD(P)H-flavin reductase
gi|26111730|gb|AE014075.1|	3160531	3160682	152	3.45395	6	0.0157754	0.0394737	0.0131513	0.0245352	Alkaline phosphatase isozyme conversion protein precursor
gi|26111730|gb|AE014075.1|	1257371	1257520	150	2.64667	6	0.0157754	0.04	0.0133267	0.0188006	Hypothetical protein	Acidic protein msyB
gi|26111730|gb|AE014075.1|	4147844	4147990	147	3.06122	6	0.0157754	0.0408163	0.0135986	0.0217455	Membrane-protein yhjW
gi|26111730|gb|AE014075.1|	3333355	3333499	145	4.1931	6	0.0157754	0.0413793	0.0137862	0.0297858	Single-stranded-DNA-specific exonuclease recJ
gi|26111730|gb|AE014075.1|	215253	215396	144	1.90972	6	0.0157754	0.0416667	0.0138819	0.0135658	DNA polymerase III alpha subunit
gi|26111730|gb|AE014075.1|	144117	144259	143	3.18881	6	0.0157754	0.041958	0.013979	0.0226518	Aconitate hydratase 2
gi|26111730|gb|AE014075.1|	3931241	3931382	142	5.42958	6	0.0157754	0.0422535	0.0140775	0.0385691	Hypothetical protein yhfS
gi|26111730|gb|AE014075.1|	4424719	4424860	142	5.07042	6	0.0157754	0.0422535	0.0140775	0.0360178	Glucose inhibited division protein A
gi|26111730|gb|AE014075.1|	2986581	2986722	142	3.09859	6	0.0157754	0.0422535	0.0140775	0.0220109	CDP-diacylglycerol--serine O-phosphatidyltransferase
gi|26111730|gb|AE014075.1|	4124337	4124478	142	2.28169	6	0.0157754	0.0422535	0.0140775	0.016208	Protein yhjK	Cellulose synthase operon protein C
gi|26111730|gb|AE014075.1|	1501457	1501594	138	4.5942	6	0.0157754	0.0434783	0.0144855	0.032635	Ribose-phosphate pyrophosphokinase
gi|26111730|gb|AE014075.1|	1013338	1013471	134	1.5597	6	0.0157754	0.0447761	0.0149179	0.0110794	30S ribosomal protein S1
gi|26111730|gb|AE014075.1|	2048661	2048793	133	2.67669	6	0.0157754	0.0451128	0.0150301	0.0190139	L-serine dehydratase 1
gi|26111730|gb|AE014075.1|	2821338	2821466	129	2.62791	6	0.0157754	0.0465116	0.0154961	0.0186674	Putative conserved protein
gi|26111730|gb|AE014075.1|	4501485	4501612	128	1.76562	6	0.0157754	0.046875	0.0156172	0.0125422	DNA helicase II
gi|26111730|gb|AE014075.1|	3010261	3010387	127	5.93701	6	0.0157754	0.0472441	0.0157401	0.0421737	Signal recognition particle protein
gi|26111730|gb|AE014075.1|	4789161	4789284	124	2.87903	6	0.0157754	0.0483871	0.016121	0.0204513	LexA repressor
gi|26111730|gb|AE014075.1|	3980473	3980595	123	3.73984	6	0.0157754	0.0487805	0.016252	0.026566	MalT Regulatory protein
gi|26111730|gb|AE014075.1|	2948333	2948453	121	3.47107	6	0.0157754	0.0495868	0.0165207	0.0246568	Serine hydroxymethyltransferase
gi|26111730|gb|AE014075.1|	2869678	2869797	120	3.25	6	0.0157754	0.05	0.0166583	0.0230864	Dihydrodipicolinate synthase
gi|26111730|gb|AE014075.1|	4394397	4394516	120	3.225	6	0.0157754	0.05	0.0166583	0.0229089	Hypothetical transport protein yidY	Hypothetical transcriptional regulator yidZ
gi|26111730|gb|AE014075.1|	3592937	3593055	119	4.45378	6	0.0157754	0.0504202	0.0167983	0.0316375	Hypothetical protein	Topoisomerase IV subunit A
gi|26111730|gb|AE014075.1|	1702574	1702692	119	3.20168	6	0.0157754	0.0504202	0.0167983	0.0227432	Putative ABC transporter Periplasmic binding protein ydcS precursor
gi|26111730|gb|AE014075.1|	4566174	4566292	119	1.84874	6	0.0157754	0.0504202	0.0167983	0.0131326	5S ribosomal RNA
gi|26111730|gb|AE014075.1|	1257097	1257207	111	4.7027	6	0.0157754	0.0540541	0.018009	0.0334057	Hypothetical protein	Hypothetical protein yceK precursor
gi|26111730|gb|AE014075.1|	1059429	1059535	107	4.34579	6	0.0157754	0.0560748	0.0186822	0.0308704	Hypothetical protein
gi|26111730|gb|AE014075.1|	1498826	1498931	106	4.01887	6	0.0157754	0.0566038	0.0188585	0.0285481	Hypothetical protein ychH
gi|26111730|gb|AE014075.1|	650081	650185	105	4.57143	6	0.0157754	0.0571429	0.0190381	0.0324732	Hypothetical protein ybdK
gi|26111730|gb|AE014075.1|	4283890	4283990	101	3.57426	6	0.0157754	0.0594059	0.0197921	0.0253898	Hypothetical protein
gi|26111730|gb|AE014075.1|	806093	806185	93	4.54839	6	0.0157754	0.0645161	0.0214946	0.0323096	Putative conserved protein
gi|26111730|gb|AE014075.1|	3160684	3160775	92	2.93478	6	0.0157754	0.0652174	0.0217282	0.0208473	Alkaline phosphatase isozyme conversion protein precursor
gi|26111730|gb|AE014075.1|	2845051	2845140	90	3.95556	6	0.0157754	0.0666667	0.0222111	0.0280984	Ethanolamine utilization cobalamin adenosyltransferase	Ethanolamine utilization protein eutQ
gi|26111730|gb|AE014075.1|	359494	359579	86	2.74419	6	0.0157754	0.0697674	0.0232442	0.0194934	DNA polymerase IV
gi|26111730|gb|AE014075.1|	239988	240070	83	3.44578	6	0.0157754	0.0722892	0.0240843	0.0244772	23S ribosomal RNA
gi|26111730|gb|AE014075.1|	5074793	5074867	75	6	6	0.0157754	0.08	0.0266533	0.0426211	Hypothetical protein yjgA
gi|26111730|gb|AE014075.1|	1253911	1253985	75	5.93333	6	0.0157754	0.08	0.0266533	0.0421476	Periplasmic glucans biosynthesis protein mdoG precursor
gi|26111730|gb|AE014075.1|	3859523	3859597	75	4.24	6	0.0157754	0.08	0.0266533	0.0301189	16S ribosomal RNA
gi|26111730|gb|AE014075.1|	4739861	4739935	75	4.10667	6	0.0157754	0.08	0.0266533	0.0291718	16S ribosomal RNA
gi|26111730|gb|AE014075.1|	148	221	74	4.72973	6	0.0157754	0.0810811	0.0270135	0.0335977	Thr operon leader peptide
gi|26111730|gb|AE014075.1|	4690539	4690607	69	3.88406	6	0.0157754	0.0869565	0.028971	0.0275905	Soluble pyridine nucleotide transhydrogenase
gi|26111730|gb|AE014075.1|	5202369	5202421	53	5.75472	6	0.0157754	0.113208	0.037717	0.0408787	Hypothetical protein yjjU	Putative deoxyribonuclease yjjV
gi|26111730|gb|AE014075.1|	1175301	1175338	38	6	6	0.0157754	0.157895	0.0526052	0.0426211	Transposase insF for insertion sequence IS3A/B/C/D/E/fA
gi|26111730|gb|AE014075.1|	1743890	1743919	30	6	6	0.0157754	0.2	0.0666333	0.0426211	Hypothetical protein	Formate dehydrogenase-N beta subunit
gi|26111730|gb|AE014075.1|	2386714	2386738	25	6	6	0.0157754	0.24	0.07996	0.0426211	UDP-glucose 6-dehydrogenase
gi|26111730|gb|AE014075.1|	4122748	4122764	17	6	6	0.0157754	0.352941	0.117588	0.0426211	Protein yhjK
gi|26111730|gb|AE014075.1|	5097798	5097814	17	6	6	0.0157754	0.352941	0.117588	0.0426211
gi|26111730|gb|AE014075.1|	3571860	3572219	360	2.08056	5	0.0131461	0.0138889	0.00462731	0.0147793	Hypothetical oxidoreductase yghA
gi|26111730|gb|AE014075.1|	3538996	3539342	347	2.08069	5	0.0131461	0.0144092	0.00480067	0.0147802	#N/A
gi|26111730|gb|AE014075.1|	2063519	2063842	324	1.74691	5	0.0131461	0.0154321	0.00514146	0.0124092	Probable protease htpX
gi|26111730|gb|AE014075.1|	365621	365936	316	1.75949	5	0.0131461	0.0158228	0.00527162	0.0124986	Hypothetical protein yafA
gi|26111730|gb|AE014075.1|	3615691	3615995	305	2.12131	5	0.0131461	0.0163934	0.00546175	0.0150688	Outer membrane protein tolC precursor
gi|26111730|gb|AE014075.1|	58171	58469	299	1.82609	5	0.0131461	0.0167224	0.00557135	0.0129716	Organic solvent tolerance protein precursor
gi|26111730|gb|AE014075.1|	5085532	5085824	293	2.20137	5	0.0131461	0.0170648	0.00568544	0.0156374	Mg(2+) transport ATPase, P-type 1
gi|26111730|gb|AE014075.1|	4641393	4641680	288	1.69097	5	0.0131461	0.0173611	0.00578414	0.0120119	ATP-dependent hsl protease ATP-binding subunit hslU	ATP-dependent protease hslV
gi|26111730|gb|AE014075.1|	4412999	4413280	282	2.05674	5	0.0131461	0.0177305	0.00590721	0.0146101	Glucosamine--fructose-6-phosphate aminotransferase (isomerizing)
gi|26111730|gb|AE014075.1|	1282896	1283165	270	2.14444	5	0.0131461	0.0185185	0.00616975	0.0152331	Flagellar hook-associated protein 1
gi|26111730|gb|AE014075.1|	1894367	1894636	270	1.9037	5	0.0131461	0.0185185	0.00616975	0.013523	Purine nucleotide synthesis repressor
gi|26111730|gb|AE014075.1|	2987148	2987414	267	1.71536	5	0.0131461	0.0187266	0.00623907	0.0121851	Alpha-ketoglutarate permease
gi|26111730|gb|AE014075.1|	576197	576460	264	2.05303	5	0.0131461	0.0189394	0.00630997	0.0145837	Hypothetical protein ybaL
gi|26111730|gb|AE014075.1|	4607044	4607304	261	3.3295	5	0.0131461	0.0191571	0.0063825	0.0236512	Formate dehydrogenase-O, major subunit
gi|26111730|gb|AE014075.1|	5070725	5070985	261	2.14943	5	0.0131461	0.0191571	0.0063825	0.0152685	Hypothetical ABC transporter permease protein yjfF
gi|26111730|gb|AE014075.1|	707260	707517	258	2.50775	5	0.0131461	0.0193798	0.00645671	0.0178139	Penicillin-binding protein 2
gi|26111730|gb|AE014075.1|	714711	714966	256	1.62891	5	0.0131461	0.0195312	0.00650716	0.011571	Leucyl-tRNA synthetase
gi|26111730|gb|AE014075.1|	4599323	4599577	255	2.18431	5	0.0131461	0.0196078	0.00653268	0.0155163	D-tyrosyl-tRNA(Tyr) deacylase	Hypothetical protein yiiD
gi|26111730|gb|AE014075.1|	4769777	4770030	254	2.11417	5	0.0131461	0.019685	0.0065584	0.0150181	Glucose-6-phosphate isomerase
gi|26111730|gb|AE014075.1|	625708	625958	251	2.21912	5	0.0131461	0.0199203	0.00663678	0.0157636	Hypothetical protein ybcJ	FolD bifunctional protein
gi|26111730|gb|AE014075.1|	236465	236714	250	2.54	5	0.0131461	0.02	0.00666333	0.0180429	16S ribosomal RNA
gi|26111730|gb|AE014075.1|	4975387	4975628	242	2.31405	5	0.0131461	0.0206612	0.00688361	0.0164379	Anaerobic C4-dicarboxylate transporter dcuA
gi|26111730|gb|AE014075.1|	1521283	1521522	240	2.4125	5	0.0131461	0.0208333	0.00694097	0.0171372	Respiratory nitrate reductase 1 alpha chain
gi|26111730|gb|AE014075.1|	14211	14447	237	2.31224	5	0.0131461	0.021097	0.00702883	0.016425	Putative glutamate dehydrogenase	Chaperone protein dnaK
gi|26111730|gb|AE014075.1|	1787734	1787970	237	1.27004	5	0.0131461	0.021097	0.00702883	0.00902177	Hypothetical protein yneF
gi|26111730|gb|AE014075.1|	5108241	5108474	234	1.85897	5	0.0131461	0.0213675	0.00711894	0.0132053	Hypothetical protein yjgR
gi|26111730|gb|AE014075.1|	1281852	1282084	233	2.86695	5	0.0131461	0.0214592	0.0071495	0.0203655	Flagellar hook-associated protein 1
gi|26111730|gb|AE014075.1|	184706	184937	232	1.97414	5	0.0131461	0.0215517	0.00718031	0.0140233	Glutamate-1-semialdehyde 2,1-aminomutase
gi|26111730|gb|AE014075.1|	993546	993770	225	1.56	5	0.0131461	0.0222222	0.0074037	0.0110815	Seryl-tRNA synthetase
gi|26111730|gb|AE014075.1|	559469	559692	224	2.33482	5	0.0131461	0.0223214	0.00743675	0.0165855	Acriflavine resistance protein A precursor
gi|26111730|gb|AE014075.1|	594330	594552	223	1.69058	5	0.0131461	0.0224215	0.0074701	0.0120091	Hypothetical oxidoreductase ybbO
gi|26111730|gb|AE014075.1|	1948678	1948894	217	2.32719	5	0.0131461	0.0230415	0.00767665	0.0165312	Probable lipoprotein nlpC precursor	Vitamin B12 transport ATP-binding protein btuD
gi|26111730|gb|AE014075.1|	2427574	2427789	216	2.37963	5	0.0131461	0.0231481	0.00771219	0.0169037	Protein asmA precursor
gi|26111730|gb|AE014075.1|	844827	845039	213	3.14554	5	0.0131461	0.0234742	0.00782081	0.0223444	Hypothetical protein ybhN
gi|26111730|gb|AE014075.1|	3376117	3376329	213	1.69953	5	0.0131461	0.0234742	0.00782081	0.0120726	Transketolase 1
gi|26111730|gb|AE014075.1|	4357808	4358018	211	3.08057	5	0.0131461	0.0236967	0.00789494	0.0218829	Acetolactate synthase isozyme I large subunit
gi|26111730|gb|AE014075.1|	4161028	4161236	209	1.92823	5	0.0131461	0.0239234	0.00797049	0.0136972	Glycyl-tRNA synthetase beta chain
gi|26111730|gb|AE014075.1|	1314858	1315065	208	2.47596	5	0.0131461	0.0240385	0.00800881	0.017588	#N/A
gi|26111730|gb|AE014075.1|	4151290	4151496	207	2.53623	5	0.0131461	0.0241546	0.0080475	0.0180162	Hypothetical protein yhjY
gi|26111730|gb|AE014075.1|	2909812	2910017	206	3.66505	5	0.0131461	0.0242718	0.00808657	0.0260347	1-hydroxy-2-methyl-2-(E)-butenyl 4-diphosphate synthase
gi|26111730|gb|AE014075.1|	2448278	2448483	206	2.04854	5	0.0131461	0.0242718	0.00808657	0.0145519	Hypothetical transport protein yegB
gi|26111730|gb|AE014075.1|	2623882	2624085	204	2.58824	5	0.0131461	0.0245098	0.00816585	0.0183856	DNA gyrase subunit A
gi|26111730|gb|AE014075.1|	2539074	2539273	200	3.74	5	0.0131461	0.025	0.00832916	0.0265672	Lysine-specific permease
gi|26111730|gb|AE014075.1|	837587	837786	200	2.56	5	0.0131461	0.025	0.00832916	0.018185	Excinuclease ABC subunit B
gi|26111730|gb|AE014075.1|	4996217	4996415	199	3.79899	5	0.0131461	0.0251256	0.00837102	0.0269862	Hypothetical protein yjeP precursor
gi|26111730|gb|AE014075.1|	2504912	2505110	199	3.62312	5	0.0131461	0.0251256	0.00837102	0.0257369	Hypothetical protein yehU precursor
gi|26111730|gb|AE014075.1|	5082116	5082314	199	2.0402	5	0.0131461	0.0251256	0.00837102	0.0144926	PTS system, trehalose-specific IIBC component
gi|26111730|gb|AE014075.1|	4802393	4802590	198	4.69192	5	0.0131461	0.0252525	0.0084133	0.0333291	Replicative DNA helicase
gi|26111730|gb|AE014075.1|	3006822	3007019	198	4.18182	5	0.0131461	0.0252525	0.0084133	0.0297056	50S ribosomal protein L19
gi|26111730|gb|AE014075.1|	687523	687720	198	2.77778	5	0.0131461	0.0252525	0.0084133	0.019732	2-(5''-triphosphoribosyl)-3'-dephosphocoenzyme-A synthase
gi|26111730|gb|AE014075.1|	1860182	1860378	197	2.72081	5	0.0131461	0.0253807	0.008456	0.0193273	PTS system, maltose and glucose-specific IIABC component
gi|26111730|gb|AE014075.1|	2507591	2507786	196	2.02551	5	0.0131461	0.0255102	0.00849915	0.0143883	Hypothetical ABC transporter permease protein yehW
gi|26111730|gb|AE014075.1|	1389316	1389509	194	2.93299	5	0.0131461	0.0257732	0.00858677	0.0208346	Sensor protein phoQ
gi|26111730|gb|AE014075.1|	1873640	1873829	190	3.28421	5	0.0131461	0.0263158	0.00876754	0.0233295	Hypothetical transporter ydgR
gi|26111730|gb|AE014075.1|	5062940	5063129	190	3.17368	5	0.0131461	0.0263158	0.00876754	0.0225443	Hypothetical protein ytfN
gi|26111730|gb|AE014075.1|	1038641	1038829	189	2.56614	5	0.0131461	0.026455	0.00881393	0.0182286	Asparaginyl-tRNA synthetase
gi|26111730|gb|AE014075.1|	1290494	1290677	184	3.67391	5	0.0131461	0.0271739	0.00905344	0.0260977	Hypothetical protein yceD
gi|26111730|gb|AE014075.1|	4151885	4152064	180	4.31111	5	0.0131461	0.0277778	0.00925462	0.0306241	Hypothetical protein yhjY	DNA-3-methyladenine glycosylase I
gi|26111730|gb|AE014075.1|	1698438	1698617	180	3.68889	5	0.0131461	0.0277778	0.00925462	0.0262041	Putative protease ydcP precursor
gi|26111730|gb|AE014075.1|	2152864	2153042	179	3.02235	5	0.0131461	0.027933	0.00930633	0.0214693	Flagellin
gi|26111730|gb|AE014075.1|	5199359	5199536	178	3.15169	5	0.0131461	0.0280899	0.00935861	0.0223881	Peptide chain release factor 3
gi|26111730|gb|AE014075.1|	4826091	4826266	176	4.08523	5	0.0131461	0.0284091	0.00946496	0.0290195	Excinuclease ABC subunit A
gi|26111730|gb|AE014075.1|	3744024	3744199	176	3.56818	5	0.0131461	0.0284091	0.00946496	0.0253467	Hypothetical protein	Polyribonucleotide nucleotidyltransferase
gi|26111730|gb|AE014075.1|	487387	487562	176	3.36364	5	0.0131461	0.0284091	0.00946496	0.0238937	Exonuclease sbcC
gi|26111730|gb|AE014075.1|	3682240	3682413	174	2.14368	5	0.0131461	0.0287356	0.00957375	0.0152277	Altronate hydrolase
gi|26111730|gb|AE014075.1|	4029337	4029506	170	2.23529	5	0.0131461	0.0294118	0.00979901	0.0158785	SN-glycerol-3-phosphate transport system permease protein ugpA	Glycerol-3-phosphate-binding periplasmic protein precursor
gi|26111730|gb|AE014075.1|	1563033	1563201	169	2.55621	5	0.0131461	0.0295858	0.009857	0.0181581	#N/A
gi|26111730|gb|AE014075.1|	4052513	4052679	167	3.85629	5	0.0131461	0.0299401	0.00997504	0.0273932	Nickel-binding periplasmic protein precursor
gi|26111730|gb|AE014075.1|	3959189	3959355	167	3.54491	5	0.0131461	0.0299401	0.00997504	0.0251813	Phosphoenolpyruvate carboxykinase (ATP)
gi|26111730|gb|AE014075.1|	4003877	4004042	166	3.09639	5	0.0131461	0.0301205	0.0100351	0.0219952	Glycogen synthase	Glucose-1-phosphate adenylyltransferase
gi|26111730|gb|AE014075.1|	1101143	1101304	162	3.82099	5	0.0131461	0.0308642	0.0102829	0.0271425	Flavoprotein wrbA
gi|26111730|gb|AE014075.1|	590532	590693	162	2.48148	5	0.0131461	0.0308642	0.0102829	0.0176273	Hypothetical protein ybbJ
gi|26111730|gb|AE014075.1|	3354849	3355009	161	3.69565	5	0.0131461	0.0310559	0.0103468	0.0262521	Ribose 5-phosphate isomerase A
gi|26111730|gb|AE014075.1|	524366	524526	161	3.6087	5	0.0131461	0.0310559	0.0103468	0.0256344	Ubiquinol oxidase polypeptide I
gi|26111730|gb|AE014075.1|	2513507	2513667	161	2.09938	5	0.0131461	0.0310559	0.0103468	0.014913	Periplasmic beta-glucosidase precursor
gi|26111730|gb|AE014075.1|	481059	481218	160	3.125	5	0.0131461	0.03125	0.0104115	0.0221985	Hypothetical protein yaiA
gi|26111730|gb|AE014075.1|	2574872	2575028	157	3.21019	5	0.0131461	0.0318471	0.0106104	0.0228037	Hypothetical protein yejL	Hypothetical protein yejM
gi|26111730|gb|AE014075.1|	4006598	4006752	155	3.01935	5	0.0131461	0.0322581	0.0107473	0.021448	Glycogen operon protein glgX
gi|26111730|gb|AE014075.1|	369494	369646	153	3.71895	5	0.0131461	0.0326797	0.0108878	0.0264177	Gamma-glutamyl phosphate reductase
gi|26111730|gb|AE014075.1|	2972138	2972289	152	3.68421	5	0.0131461	0.0328947	0.0109594	0.0261709	Sigma-E factor negative Regulatory protein
gi|26111730|gb|AE014075.1|	404046	404197	152	3.21711	5	0.0131461	0.0328947	0.0109594	0.0228528	Probable pyridine nucleotide-disulfide oxidoreductase ykgC
gi|26111730|gb|AE014075.1|	5155781	5155930	150	4.30667	5	0.0131461	0.0333333	0.0111055	0.0305925	Hypothetical protein yjiJ
gi|26111730|gb|AE014075.1|	4193034	4193182	149	3.69128	5	0.0131461	0.033557	0.0111801	0.026221	Probable alcohol dehydrogenase
gi|26111730|gb|AE014075.1|	588874	589022	149	3.09396	5	0.0131461	0.033557	0.0111801	0.021978	Transcriptional regulator cueR	Hypothetical protein
gi|26111730|gb|AE014075.1|	2807211	2807358	148	4.29054	5	0.0131461	0.0337838	0.0112556	0.0304779	Hypothetical transcriptional regulator yfeR
gi|26111730|gb|AE014075.1|	2069978	2070123	146	4.05479	5	0.0131461	0.0342466	0.0114098	0.0288033	Hypothetical protein yebT
gi|26111730|gb|AE014075.1|	4105328	4105473	146	3.15068	5	0.0131461	0.0342466	0.0114098	0.022381	Glutamate decarboxylase alpha
gi|26111730|gb|AE014075.1|	869867	870010	144	4.88889	5	0.0131461	0.0347222	0.0115683	0.0347283	Glutamine-binding periplasmic protein precursor
gi|26111730|gb|AE014075.1|	1214102	1214243	142	4.41549	5	0.0131461	0.0352113	0.0117312	0.0313655	Hypothetical protein
gi|26111730|gb|AE014075.1|	870079	870220	142	3.69014	5	0.0131461	0.0352113	0.0117312	0.026213	Glutamine-binding periplasmic protein precursor
gi|26111730|gb|AE014075.1|	4711738	4711878	141	2.43262	5	0.0131461	0.035461	0.0118144	0.0172802	50S ribosomal protein L1
gi|26111730|gb|AE014075.1|	3818116	3818255	140	3.2	5	0.0131461	0.0357143	0.0118988	0.0227313	Hypothetical protein yhdP
gi|26111730|gb|AE014075.1|	4551997	4552135	139	3.80576	5	0.0131461	0.0359712	0.0119844	0.0270343	3-octaprenyl-4-hydroxybenzoate carboxy-lyase
gi|26111730|gb|AE014075.1|	1969585	1969723	139	2.40288	5	0.0131461	0.0359712	0.0119844	0.0170689	Catalase HPII
gi|26111730|gb|AE014075.1|	1917423	1917561	139	1.99281	5	0.0131461	0.0359712	0.0119844	0.0141559	SufD protein
gi|26111730|gb|AE014075.1|	143452	143589	138	2.91304	5	0.0131461	0.0362319	0.0120712	0.0206929	Aconitate hydratase 2
gi|26111730|gb|AE014075.1|	4243731	4243865	135	2.62222	5	0.0131461	0.037037	0.0123395	0.018627	DNA/pantothenate metabolism flavoprotein
gi|26111730|gb|AE014075.1|	3784703	3784836	134	3.00746	5	0.0131461	0.0373134	0.0124316	0.0213636	Aerobic respiration control sensor protein arcB
gi|26111730|gb|AE014075.1|	1657191	1657323	133	2.43609	5	0.0131461	0.037594	0.0125251	0.0173048	Probable pyruvate-flavodoxin oxidoreductase
gi|26111730|gb|AE014075.1|	2947331	2947462	132	3.0303	5	0.0131461	0.0378788	0.0126199	0.0215258	Serine hydroxymethyltransferase
gi|26111730|gb|AE014075.1|	456203	456334	132	2.91667	5	0.0131461	0.0378788	0.0126199	0.0207186	Alcohol dehydrogenase class III	Hypothetical protein yaiN
gi|26111730|gb|AE014075.1|	493411	493541	131	4.19847	5	0.0131461	0.0381679	0.0127163	0.0298239	Hypothetical protein
gi|26111730|gb|AE014075.1|	776867	776994	128	2.76562	5	0.0131461	0.0390625	0.0130143	0.0196457	Protein ybgL
gi|26111730|gb|AE014075.1|	4067142	4067267	126	1.99206	5	0.0131461	0.0396825	0.0132209	0.0141507	Hypothetical ABC transporter ATP-binding protein yhiH
gi|26111730|gb|AE014075.1|	4512608	4512731	124	4.54839	5	0.0131461	0.0403226	0.0134341	0.0323096	Hypothetical protein
gi|26111730|gb|AE014075.1|	4451755	4451877	123	4.96748	5	0.0131461	0.0406504	0.0135434	0.0352866	Acetohydroxy acid synthase II
gi|26111730|gb|AE014075.1|	4564685	4564807	123	3.52033	5	0.0131461	0.0406504	0.0135434	0.0250067	23S ribosomal RNA
gi|26111730|gb|AE014075.1|	1954345	1954464	120	3.61667	5	0.0131461	0.0416667	0.0138819	0.0256911	Phenylalanyl-tRNA synthetase alpha chain
gi|26111730|gb|AE014075.1|	2543231	2543346	116	4.52586	5	0.0131461	0.0431034	0.0143606	0.0321496	Endonuclease IV
gi|26111730|gb|AE014075.1|	3595654	3595768	115	4.5913	5	0.0131461	0.0434783	0.0144855	0.0326144	Putative binding protein ygiS precursor
gi|26111730|gb|AE014075.1|	577947	578057	111	4.72072	5	0.0131461	0.045045	0.0150075	0.0335337	Fosmidomycin resistance protein
gi|26111730|gb|AE014075.1|	4839262	4839370	109	4.42202	5	0.0131461	0.0458716	0.0152829	0.0314119	Acetyl-coenzyme A synthetase
gi|26111730|gb|AE014075.1|	5087063	5087167	105	2.73333	5	0.0131461	0.047619	0.0158651	0.0194163	Mg(2+) transport ATPase, P-type 1
gi|26111730|gb|AE014075.1|	4744035	4744139	105	2.68571	5	0.0131461	0.047619	0.0158651	0.019078	23S ribosomal RNA
gi|26111730|gb|AE014075.1|	839622	839720	99	3.93939	5	0.0131461	0.0505051	0.0168266	0.0279836	Molybdenum cofactor biosynthesis protein A
gi|26111730|gb|AE014075.1|	2573082	2573179	98	3.65306	5	0.0131461	0.0510204	0.0169983	0.0259496	50S ribosomal protein L25	Hypothetical protein
gi|26111730|gb|AE014075.1|	122926	123022	97	3.16495	5	0.0131461	0.0515464	0.0171735	0.0224823	Nicotinate-nucleotide pyrophosphorylase (carboxylating)
gi|26111730|gb|AE014075.1|	3209764	3209859	96	3.71875	5	0.0131461	0.0520833	0.0173524	0.0264162	L-fucose permease
gi|26111730|gb|AE014075.1|	4229580	4229675	96	1.95833	5	0.0131461	0.0520833	0.0173524	0.0139111	Lipopolysaccharide heptosyltransferase-1
gi|26111730|gb|AE014075.1|	4986266	4986360	95	3.42105	5	0.0131461	0.0526316	0.0175351	0.0243015	Outer membrane lipoprotein blc precursor
gi|26111730|gb|AE014075.1|	694060	694154	95	1.58947	5	0.0131461	0.0526316	0.0175351	0.0112909	Sensor kinase dpiB
gi|26111730|gb|AE014075.1|	4006418	4006511	94	3.39362	5	0.0131461	0.0531915	0.0177216	0.0241066	Glycogen operon protein glgX
gi|26111730|gb|AE014075.1|	365419	365510	92	2.84783	5	0.0131461	0.0543478	0.0181069	0.0202296	Hypothetical protein yafA
gi|26111730|gb|AE014075.1|	3884574	3884664	91	3.58242	5	0.0131461	0.0549451	0.0183059	0.0254478	30S ribosomal protein S10
gi|26111730|gb|AE014075.1|	2092822	2092908	87	3.12644	5	0.0131461	0.0574713	0.0191475	0.0222087	Hypothetical protein yebA precursor
gi|26111730|gb|AE014075.1|	12830	12915	86	4.45349	5	0.0131461	0.0581395	0.0193701	0.0316354	Putative glutamate dehydrogenase
gi|26111730|gb|AE014075.1|	3859633	3859718	86	3.31395	5	0.0131461	0.0581395	0.0193701	0.0235407	16S ribosomal RNA
gi|26111730|gb|AE014075.1|	1686915	1686994	80	3.1375	5	0.0131461	0.0625	0.0208229	0.0222873	Hypothetical transcriptional regulator ydcI
gi|26111730|gb|AE014075.1|	3075678	3075755	78	2.73077	5	0.0131461	0.0641026	0.0213568	0.0193981	Hypothetical protein	Hypothetical protein yqaE
gi|26111730|gb|AE014075.1|	708918	708994	77	3.24675	5	0.0131461	0.0649351	0.0216342	0.0230634	Hypothetical protein ybeB
gi|26111730|gb|AE014075.1|	4292613	4292689	77	2.71429	5	0.0131461	0.0649351	0.0216342	0.019281	Transposase insI for insertion sequence element IS30B/C/D
gi|26111730|gb|AE014075.1|	3673244	3673319	76	2.55263	5	0.0131461	0.0657895	0.0219188	0.0181327	2,4-dienoyl-CoA reductase (NADPH)
gi|26111730|gb|AE014075.1|	4561727	4561801	75	4.36	5	0.0131461	0.0666667	0.0222111	0.0309713	16S ribosomal RNA
gi|26111730|gb|AE014075.1|	1835164	1835236	73	4.71233	5	0.0131461	0.0684932	0.0228196	0.0334741	Hypothetical protein ydgG
gi|26111730|gb|AE014075.1|	2330595	2330665	71	2.85915	5	0.0131461	0.0704225	0.0234624	0.0203101	Hypothetical protein yaiO
gi|26111730|gb|AE014075.1|	4563581	4563650	70	3.1	5	0.0131461	0.0714286	0.0237976	0.0220209	23S ribosomal RNA
gi|26111730|gb|AE014075.1|	4786192	4786254	63	3.28571	5	0.0131461	0.0793651	0.0264418	0.0233401	Glycerol-3-phosphate acyltransferase
gi|26111730|gb|AE014075.1|	783435	783496	62	3.41935	5	0.0131461	0.0806452	0.0268683	0.0242895	Succinate dehydrogenase flavoprotein subunit
gi|26111730|gb|AE014075.1|	2059676	2059728	53	3.96226	5	0.0131461	0.0943396	0.0314308	0.028146
gi|26111730|gb|AE014075.1|	3707535	3707578	44	4.93182	5	0.0131461	0.113636	0.0378598	0.0350333
gi|26111730|gb|AE014075.1|	3093465	3093505	41	4.53659	5	0.0131461	0.121951	0.0406301	0.0322257	Multidrug resistance protein B
gi|26111730|gb|AE014075.1|	1111855	1111891	37	4.7027	5	0.0131461	0.135135	0.0450225	0.0334057	PutA protein
gi|26111730|gb|AE014075.1|	1706874	1706909	36	4.94444	5	0.0131461	0.138889	0.0462731	0.035123	Putative betaine aldehyde dehydrogenase
gi|26111730|gb|AE014075.1|	3758937	3758972	36	4.91667	5	0.0131461	0.138889	0.0462731	0.0349256	#N/A
gi|26111730|gb|AE014075.1|	1396192	1396222	31	2.41935	5	0.0131461	0.16129	0.0537365	0.0171859	Hypothetical protein	Isocitrate dehydrogenase (NADP)
gi|26111730|gb|AE014075.1|	3758974	3759004	31	2.35484	5	0.0131461	0.16129	0.0537365	0.0167276	#N/A
gi|26111730|gb|AE014075.1|	4742867	4742895	29	4.13793	5	0.0131461	0.172414	0.0574425	0.0293939	23S ribosomal RNA
gi|26111730|gb|AE014075.1|	2007115	2007142	28	4.85714	5	0.0131461	0.178571	0.059494	0.0345028	Protease IV
gi|26111730|gb|AE014075.1|	2773544	2773560	17	5	5	0.0131461	0.294118	0.0979901	0.0355176	Probable oxalyl-CoA decarboxylase
gi|26111730|gb|AE014075.1|	1043605	1043619	15	5	5	0.0131461	0.333333	0.111055	0.0355176	Aminopeptidase N
gi|26111730|gb|AE014075.1|	3865453	3865467	15	4.73333	5	0.0131461	0.333333	0.111055	0.0336233	Peptide deformylase
gi|26111730|gb|AE014075.1|	4040981	4041372	392	1.55357	4	0.0105169	0.0102041	0.00339966	0.0110358	Cell division ATP-binding protein ftsE	Cell division protein ftsY
gi|26111730|gb|AE014075.1|	3299888	3300247	360	1.73333	4	0.0105169	0.0111111	0.00370185	0.0123128	Xanthine dehydrogenase, FAD binding subunit	Xanthine dehydrogenase iron-sulfur binding subunit
gi|26111730|gb|AE014075.1|	3186990	3187318	329	1.53799	4	0.0105169	0.0121581	0.00405066	0.0109252	GTP pyrophosphokinase
gi|26111730|gb|AE014075.1|	4598616	4598939	324	1.92593	4	0.0105169	0.0123457	0.00411317	0.0136809	Ribonuclease BN
gi|26111730|gb|AE014075.1|	898207	898529	323	1.45511	4	0.0105169	0.0123839	0.0041259	0.0103364	Hypothetical protein yliG
gi|26111730|gb|AE014075.1|	2168969	2169288	320	1.50313	4	0.0105169	0.0125	0.00416458	0.0106775	Flagellum-specific ATP synthase
gi|26111730|gb|AE014075.1|	2869352	2869666	315	1.07937	4	0.0105169	0.0126984	0.00423069	0.00766729	Lipoprotein-34 precursor	Dihydrodipicolinate synthase
gi|26111730|gb|AE014075.1|	2500364	2500662	299	1.47826	4	0.0105169	0.0133779	0.00445708	0.0105009	Hypothetical protein yehP
gi|26111730|gb|AE014075.1|	4975016	4975310	295	2.31186	4	0.0105169	0.0135593	0.00451751	0.0164224	Anaerobic C4-dicarboxylate transporter dcuA
gi|26111730|gb|AE014075.1|	2080919	2081206	288	2	4	0.0105169	0.0138889	0.00462731	0.014207	Hypothetical protein	Hypothetical protein yebE
gi|26111730|gb|AE014075.1|	3743166	3743453	288	1.77778	4	0.0105169	0.0138889	0.00462731	0.0126285	Hypothetical protein	Polyribonucleotide nucleotidyltransferase
gi|26111730|gb|AE014075.1|	3915032	3915311	280	1.95357	4	0.0105169	0.0142857	0.00475952	0.0138772	Hypothetical protein yheT
gi|26111730|gb|AE014075.1|	767529	767807	279	2.09319	4	0.0105169	0.0143369	0.00477658	0.014869	Potassium-transporting ATPase B chain	Potassium-transporting ATPase A chain
gi|26111730|gb|AE014075.1|	3770782	3771059	278	1.76619	4	0.0105169	0.0143885	0.00479376	0.0125461	Hypothetical protein yrbB	Hypothetical protein
gi|26111730|gb|AE014075.1|	5197640	5197910	271	1.80812	4	0.0105169	0.0147601	0.00491759	0.012844	Hypothetical protein yjjG
gi|26111730|gb|AE014075.1|	2642160	2642423	264	1.23485	4	0.0105169	0.0151515	0.00504798	0.00877177	Anaerobic glycerol-3-phosphate dehydrogenase subunit C
gi|26111730|gb|AE014075.1|	899026	899288	263	2.55133	4	0.0105169	0.0152091	0.00506717	0.0181234	Hypothetical protein yliH
gi|26111730|gb|AE014075.1|	1843933	1844192	260	1.80385	4	0.0105169	0.0153846	0.00512564	0.0128137	Sensor protein rstB
gi|26111730|gb|AE014075.1|	3311330	3311589	260	1.60385	4	0.0105169	0.0153846	0.00512564	0.011393	Hypothetical protein ygfJ
gi|26111730|gb|AE014075.1|	1996602	1996859	258	2.26744	4	0.0105169	0.0155039	0.00516537	0.0161068	NADP-specific glutamate dehydrogenase
gi|26111730|gb|AE014075.1|	2424282	2424539	258	1.53876	4	0.0105169	0.0155039	0.00516537	0.0109306	Putative conserved protein
gi|26111730|gb|AE014075.1|	1026911	1027166	256	2.39844	4	0.0105169	0.015625	0.00520573	0.0170373	MukE protein
gi|26111730|gb|AE014075.1|	4251305	4251560	256	1.28125	4	0.0105169	0.015625	0.00520573	0.00910139	Hypothetical DNA ligase-like protein yicF
gi|26111730|gb|AE014075.1|	5009921	5010166	246	2.11382	4	0.0105169	0.0162602	0.00541734	0.0150156	GTP-binding protein hflX
gi|26111730|gb|AE014075.1|	2641234	2641478	245	1.29796	4	0.0105169	0.0163265	0.00543945	0.00922008	Anaerobic glycerol-3-phosphate dehydrogenase subunit B
gi|26111730|gb|AE014075.1|	4827232	4827475	244	2.0082	4	0.0105169	0.0163934	0.00546175	0.0142653	Hypothetical protein yjcB
gi|26111730|gb|AE014075.1|	4726155	4726396	242	2.61157	4	0.0105169	0.0165289	0.00550688	0.0185513	Thiamine biosynthesis protein thiC
gi|26111730|gb|AE014075.1|	4390263	4390498	236	1.29661	4	0.0105169	0.0169492	0.00564689	0.0092105	Tryptophanase
gi|26111730|gb|AE014075.1|	3313626	3313857	232	2.94397	4	0.0105169	0.0172414	0.00574425	0.0209125	Hypothetical protein ygfK
gi|26111730|gb|AE014075.1|	3210963	3211194	232	1.65086	4	0.0105169	0.0172414	0.00574425	0.0117269	L-fucose isomerase
gi|26111730|gb|AE014075.1|	4146364	4146593	230	1.96087	4	0.0105169	0.0173913	0.0057942	0.0139291	Periplasmic dipeptide transport protein precursor
gi|26111730|gb|AE014075.1|	3782451	3782680	230	1.26522	4	0.0105169	0.0173913	0.0057942	0.0089875	Hypothetical protein yrbL	Monofunctional biosynthetic peptidoglycan transglycosylase
gi|26111730|gb|AE014075.1|	3961406	3961634	229	2.47162	4	0.0105169	0.0174672	0.0058195	0.0175572	Osmolarity sensor protein envZ
gi|26111730|gb|AE014075.1|	2103867	2104094	228	2.71053	4	0.0105169	0.0175439	0.00584503	0.0192543	Hypothetical protein yecN
gi|26111730|gb|AE014075.1|	5196946	5197172	227	2.34361	4	0.0105169	0.0176211	0.00587078	0.0166479	Hypothetical protein	DNA polymerase III, psi subunit
gi|26111730|gb|AE014075.1|	3261419	3261640	222	2.38739	4	0.0105169	0.018018	0.006003	0.0169589	Exodeoxyribonuclease V beta chain
gi|26111730|gb|AE014075.1|	4406054	4406275	222	1.62613	4	0.0105169	0.018018	0.006003	0.0115512	PTS system, beta-glucoside-specific IIABC component	Hypothetical protein
gi|26111730|gb|AE014075.1|	1002719	1002940	222	1.61261	4	0.0105169	0.018018	0.006003	0.0114552	#N/A
gi|26111730|gb|AE014075.1|	351843	352061	219	1.47489	4	0.0105169	0.0182648	0.00608523	0.0104769	Acyl-coenzyme A dehydrogenase
gi|26111730|gb|AE014075.1|	2663093	2663309	217	1.4977	4	0.0105169	0.0184332	0.00614132	0.0106389	Naphthoate synthase	Hypothetical protein
gi|26111730|gb|AE014075.1|	684899	685111	213	2.87793	4	0.0105169	0.0187793	0.00625665	0.0204435	Ribonuclease I precursor
gi|26111730|gb|AE014075.1|	4224933	4225144	212	1.74528	4	0.0105169	0.0188679	0.00628616	0.0123977	Hypothetical protein	Threonine 3-dehydrogenase
gi|26111730|gb|AE014075.1|	2791576	2791785	210	1.6619	4	0.0105169	0.0190476	0.00634603	0.0118054	Glucokinase
gi|26111730|gb|AE014075.1|	1698069	1698277	209	2.88995	4	0.0105169	0.0191388	0.00637639	0.0205288	Putative protease ydcP precursor
gi|26111730|gb|AE014075.1|	5107750	5107957	208	2.50481	4	0.0105169	0.0192308	0.00640705	0.017793	Hypothetical protein yjgR
gi|26111730|gb|AE014075.1|	3309330	3309536	207	1.94686	4	0.0105169	0.0193237	0.006438	0.0138296	Hypothetical protein yqeB
gi|26111730|gb|AE014075.1|	699372	699577	206	2.1699	4	0.0105169	0.0194175	0.00646925	0.0154139	Putative amidase	Sec-independent protein translocase protein tatE
gi|26111730|gb|AE014075.1|	4750249	4750453	205	3.21951	4	0.0105169	0.0195122	0.00650081	0.0228699	Isocitrate dehydrogenase kinase/phosphatase
gi|26111730|gb|AE014075.1|	2491942	2492146	205	2.47805	4	0.0105169	0.0195122	0.00650081	0.0176029	Hypothetical protein yehI
gi|26111730|gb|AE014075.1|	4605899	4606103	205	1.23902	4	0.0105169	0.0195122	0.00650081	0.00880143	Formate dehydrogenase-O beta subunit
gi|26111730|gb|AE014075.1|	2701260	2701463	204	2.27941	4	0.0105169	0.0196078	0.00653268	0.0161918	Hypothetical protein yfcD
gi|26111730|gb|AE014075.1|	3699260	3699460	201	2.9801	4	0.0105169	0.0199005	0.00663018	0.0211692	TdcF protein
gi|26111730|gb|AE014075.1|	786132	786332	201	2.16915	4	0.0105169	0.0199005	0.00663018	0.0154086	2-oxoglutarate dehydrogenase E1 component
gi|26111730|gb|AE014075.1|	4988811	4989011	201	1.95522	4	0.0105169	0.0199005	0.00663018	0.013889	Fumarate reductase iron-sulfur protein
gi|26111730|gb|AE014075.1|	947167	947366	200	2.865	4	0.0105169	0.02	0.00666333	0.0203516	Ribosomal protein S6 modification protein	Hypothetical protein ybjN
gi|26111730|gb|AE014075.1|	1577303	1577502	200	2.605	4	0.0105169	0.02	0.00666333	0.0185047	DNA topoisomerase I
gi|26111730|gb|AE014075.1|	682346	682545	200	2.155	4	0.0105169	0.02	0.00666333	0.0153081	Alkyl hydroperoxide reductase subunit F
gi|26111730|gb|AE014075.1|	767059	767257	199	3.0804	4	0.0105169	0.0201005	0.00669681	0.0218817	Potassium-transporting ATPase B chain
gi|26111730|gb|AE014075.1|	3274602	3274798	197	2.80711	4	0.0105169	0.0203046	0.0067648	0.0199403	Phosphoenolpyruvate-protein phosphotransferase ptsP
gi|26111730|gb|AE014075.1|	5188302	5188498	197	2.42132	4	0.0105169	0.0203046	0.0067648	0.0171999	Phosphoglycerol transferase I
gi|26111730|gb|AE014075.1|	2889026	2889221	196	1.52041	4	0.0105169	0.0204082	0.00679932	0.0108002	GMP synthase (glutamine-hydrolyzing)
gi|26111730|gb|AE014075.1|	3654263	3654457	195	2.04615	4	0.0105169	0.0205128	0.00683418	0.0145349	Putative conserved protein	Hypothetical protein
gi|26111730|gb|AE014075.1|	4638078	4638271	194	2.1134	4	0.0105169	0.0206186	0.00686941	0.0150126	Hypothetical protein yiiU
gi|26111730|gb|AE014075.1|	2664370	2664563	194	1.76289	4	0.0105169	0.0206186	0.00686941	0.0125227	Menaquinone biosynthesis protein menD
gi|26111730|gb|AE014075.1|	1263996	1264188	193	2.19689	4	0.0105169	0.0207254	0.00690501	0.0156057	N-methyl-L-tryptophan oxidase
gi|26111730|gb|AE014075.1|	3405233	3405423	191	3.03141	4	0.0105169	0.0209424	0.00697731	0.0215337	Hypothetical protein	Hypothetical protein yqgA
gi|26111730|gb|AE014075.1|	65464	65654	191	2.01571	4	0.0105169	0.0209424	0.00697731	0.0143186	DNA polymerase II
gi|26111730|gb|AE014075.1|	4566895	4567084	190	3.02105	4	0.0105169	0.0210526	0.00701403	0.0214601	Molybdopterin-guanine dinucleotide biosynthesis protein B	Molybdopterin-guanine dinucleotide biosynthesis protein A
gi|26111730|gb|AE014075.1|	2985264	2985452	189	2.75661	4	0.0105169	0.021164	0.00705114	0.0195817	Hypothetical protein yfiQ	CDP-diacylglycerol--serine O-phosphatidyltransferase
gi|26111730|gb|AE014075.1|	2661374	2661561	188	2.30851	4	0.0105169	0.0212766	0.00708865	0.0163986	O-succinylbenzoic acid--CoA ligase	O-succinylbenzoate-CoA synthase
gi|26111730|gb|AE014075.1|	2638291	2638478	188	1.92021	4	0.0105169	0.0212766	0.00708865	0.0136403	Glycerol-3-phosphate transporter
gi|26111730|gb|AE014075.1|	2179336	2179523	188	1.90426	4	0.0105169	0.0212766	0.00708865	0.0135269	Hypothetical protein yedQ
gi|26111730|gb|AE014075.1|	5197261	5197448	188	1.75	4	0.0105169	0.0212766	0.00708865	0.0124312	Ribosomal-protein-alanine acetyltransferase
gi|26111730|gb|AE014075.1|	4417025	4417211	187	1.82888	4	0.0105169	0.0213904	0.00712656	0.0129915	Hypothetical protein	ATP synthase beta chain
gi|26111730|gb|AE014075.1|	2871238	2871423	186	2.87097	4	0.0105169	0.0215054	0.00716487	0.020394	Bacterioferritin comigratory protein
gi|26111730|gb|AE014075.1|	3807421	3807606	186	1.96774	4	0.0105169	0.0215054	0.00716487	0.0139779	Malate dehydrogenase
gi|26111730|gb|AE014075.1|	2935592	2935777	186	1.42473	4	0.0105169	0.0215054	0.00716487	0.0101206	Probable 3-phenylpropionic acid transporter
gi|26111730|gb|AE014075.1|	4912844	4913028	185	2.56216	4	0.0105169	0.0216216	0.0072036	0.0182004	Hypothetical transporter yjdL
gi|26111730|gb|AE014075.1|	1689938	1690121	184	2.10326	4	0.0105169	0.0217391	0.00724275	0.0149406	Protein ydcG precursor
gi|26111730|gb|AE014075.1|	2034028	2034209	182	3.89011	4	0.0105169	0.021978	0.00732234	0.0276335	Hypothetical transport protein yeaN	Hypothetical protein yeaO
gi|26111730|gb|AE014075.1|	1941029	1941209	181	2.96685	4	0.0105169	0.0220994	0.0073628	0.0210751	Phosphoenolpyruvate synthase
gi|26111730|gb|AE014075.1|	2634948	2635128	181	2.55801	4	0.0105169	0.0220994	0.0073628	0.0181709	Ribonucleoside-diphosphate reductase 1 beta chain
gi|26111730|gb|AE014075.1|	464285	464465	181	1.73481	4	0.0105169	0.0220994	0.0073628	0.0123232	Delta-aminolevulinic acid dehydratase
gi|26111730|gb|AE014075.1|	159473	159651	179	2.64804	4	0.0105169	0.0223464	0.00744506	0.0188104	3-methyl-2-oxobutanoate hydroxymethyltransferase
gi|26111730|gb|AE014075.1|	1690768	1690946	179	2.31844	4	0.0105169	0.0223464	0.00744506	0.0164691	Protein ydcG precursor
gi|26111730|gb|AE014075.1|	3591667	3591844	178	2.79775	4	0.0105169	0.0224719	0.00748689	0.0198739	Protein sufI precursor
gi|26111730|gb|AE014075.1|	3617868	3618045	178	1.89888	4	0.0105169	0.0224719	0.00748689	0.0134887	Hypothetical protein ygiC
gi|26111730|gb|AE014075.1|	1109907	1110083	177	2.12994	4	0.0105169	0.0225989	0.00752919	0.0151301	PutA protein
gi|26111730|gb|AE014075.1|	381840	382016	177	1.94915	4	0.0105169	0.0225989	0.00752919	0.0138458	Hypothetical protein yagW	Hypothetical protein yagX precursor
gi|26111730|gb|AE014075.1|	3299468	3299644	177	1.58757	4	0.0105169	0.0225989	0.00752919	0.0112773	Xanthine dehydrogenase, FAD binding subunit
gi|26111730|gb|AE014075.1|	3565146	3565320	175	2.67429	4	0.0105169	0.0228571	0.00761523	0.0189968	Probable Ni/Fe-hydrogenase 2 B-type cytochrome subunit
gi|26111730|gb|AE014075.1|	4065435	4065607	173	2.76301	4	0.0105169	0.0231214	0.00770327	0.0196271	Hypothetical ABC transporter ATP-binding protein yhiH
gi|26111730|gb|AE014075.1|	4839734	4839906	173	1.92486	4	0.0105169	0.0231214	0.00770327	0.0136732	Acetyl-coenzyme A synthetase
gi|26111730|gb|AE014075.1|	1878497	1878664	168	1.88095	4	0.0105169	0.0238095	0.00793254	0.0133614	Pyridoxamine 5'-phosphate oxidase	Hypothetical protein ydhA
gi|26111730|gb|AE014075.1|	2429437	2429603	167	2.94611	4	0.0105169	0.0239521	0.00798004	0.0209277	Deoxycytidine triphosphate deaminase
gi|26111730|gb|AE014075.1|	2491036	2491202	167	1.5988	4	0.0105169	0.0239521	0.00798004	0.0113571	Putative conserved protein
gi|26111730|gb|AE014075.1|	3016961	3017126	166	3.59639	4	0.0105169	0.0240964	0.00802811	0.025547	Hypothetical protein yfjG
gi|26111730|gb|AE014075.1|	1857400	1857565	166	2.56024	4	0.0105169	0.0240964	0.00802811	0.0181867	Uid operon repressor
gi|26111730|gb|AE014075.1|	5077277	5077442	166	2.35542	4	0.0105169	0.0240964	0.00802811	0.0167318	Anaerobic ribonucleoside-triphosphate reductase activating protein
gi|26111730|gb|AE014075.1|	4825784	4825948	165	2.64848	4	0.0105169	0.0242424	0.00807676	0.0188136	Excinuclease ABC subunit A
gi|26111730|gb|AE014075.1|	3981215	3981378	164	2.38415	4	0.0105169	0.0243902	0.00812601	0.0169358	MalT Regulatory protein
gi|26111730|gb|AE014075.1|	1283615	1283778	164	2.37195	4	0.0105169	0.0243902	0.00812601	0.0168492	Flagellar hook-associated protein 3
gi|26111730|gb|AE014075.1|	2089787	2089948	162	3.00617	4	0.0105169	0.0246914	0.00822633	0.0213544	Pyruvate kinase II
gi|26111730|gb|AE014075.1|	5189047	5189208	162	1.64815	4	0.0105169	0.0246914	0.00822633	0.0117077	Hypothetical protein yjjA precursor
gi|26111730|gb|AE014075.1|	197301	197461	161	2.54658	4	0.0105169	0.0248447	0.00827743	0.0180897	[Protein-PII] uridylyltransferase
gi|26111730|gb|AE014075.1|	4714692	4714851	160	3.39375	4	0.0105169	0.025	0.00832916	0.0241076	DNA-directed RNA polymerase beta chain
gi|26111730|gb|AE014075.1|	523688	523847	160	2.26875	4	0.0105169	0.025	0.00832916	0.0161161	Ubiquinol oxidase polypeptide I
gi|26111730|gb|AE014075.1|	3738140	3738299	160	1.7625	4	0.0105169	0.025	0.00832916	0.01252	Tryptophan-specific transport protein
gi|26111730|gb|AE014075.1|	5159043	5159201	159	2.03145	4	0.0105169	0.0251572	0.00838155	0.0144304	Hypothetical protein yjiM
gi|26111730|gb|AE014075.1|	1771941	1772098	158	3.77215	4	0.0105169	0.0253165	0.00843459	0.0267956	Hypothetical protein ydeP
gi|26111730|gb|AE014075.1|	4553868	4554025	158	2.98734	4	0.0105169	0.0253165	0.00843459	0.0212206	3-ketoacyl-CoA thiolase
gi|26111730|gb|AE014075.1|	903922	904079	158	2.79747	4	0.0105169	0.0253165	0.00843459	0.0198719	Hypothetical protein ybjG
gi|26111730|gb|AE014075.1|	13204	13361	158	2.60127	4	0.0105169	0.0253165	0.00843459	0.0184781	Putative glutamate dehydrogenase	Chaperone protein dnaK
gi|26111730|gb|AE014075.1|	111121	111277	157	3.10828	4	0.0105169	0.0254777	0.00848832	0.0220797	UDP-3-O-[3-hydroxymyristoyl] N-acetylglucosamine deacetylase
gi|26111730|gb|AE014075.1|	1858738	1858892	155	3.96129	4	0.0105169	0.0258065	0.00859785	0.0281391	Maltose regulon Regulatory protein malI
gi|26111730|gb|AE014075.1|	4582791	4582944	154	2.77273	4	0.0105169	0.025974	0.00865368	0.0196961	Glutamine synthetase
gi|26111730|gb|AE014075.1|	1887290	1887443	154	2.19481	4	0.0105169	0.025974	0.00865368	0.0155908	N-ethylmaleimide reductase
gi|26111730|gb|AE014075.1|	3351707	3351859	153	3.32026	4	0.0105169	0.0261438	0.00871024	0.0235855	Hypothetical protein ygfE
gi|26111730|gb|AE014075.1|	3767242	3767394	153	2.09804	4	0.0105169	0.0261438	0.00871024	0.0149035	Octaprenyl-diphosphate synthase
gi|26111730|gb|AE014075.1|	1734589	1734740	152	3.60526	4	0.0105169	0.0263158	0.00876754	0.0256101	Respiratory nitrate reductase 2 alpha chain
gi|26111730|gb|AE014075.1|	853086	853237	152	1.82895	4	0.0105169	0.0263158	0.00876754	0.012992	Hypothetical transcriptional regulator ybiH
gi|26111730|gb|AE014075.1|	50199	50349	151	3.2053	4	0.0105169	0.0264901	0.0088256	0.0227689	Putative NAD(P)H oxidoreductase yabF
gi|26111730|gb|AE014075.1|	2470403	2470553	151	2.87417	4	0.0105169	0.0264901	0.0088256	0.0204167	Putative nucleoside transporter yegT
gi|26111730|gb|AE014075.1|	200619	200767	149	2.20134	4	0.0105169	0.0268456	0.00894407	0.0156373	30S ribosomal protein S2
gi|26111730|gb|AE014075.1|	3654757	3654904	148	3.31757	4	0.0105169	0.027027	0.0090045	0.0235664	Hypothetical protein	RpoD protein
gi|26111730|gb|AE014075.1|	2960394	2960541	148	2.74324	4	0.0105169	0.027027	0.0090045	0.0194867	Hypothetical protein yfhC
gi|26111730|gb|AE014075.1|	2020179	2020326	148	1.72973	4	0.0105169	0.027027	0.0090045	0.0122872	Glyceraldehyde 3-phosphate dehydrogenase A
gi|26111730|gb|AE014075.1|	2463152	2463296	145	2.17931	4	0.0105169	0.0275862	0.0091908	0.0154808	PTS system, galactitol-specific IIC component
gi|26111730|gb|AE014075.1|	3774998	3775141	144	1.80556	4	0.0105169	0.0277778	0.00925462	0.0128258	Hypothetical protein yrbH
gi|26111730|gb|AE014075.1|	112481	112623	143	2.14685	4	0.0105169	0.027972	0.00931934	0.0152502	Preprotein translocase secA subunit
gi|26111730|gb|AE014075.1|	1626714	1626856	143	1.72028	4	0.0105169	0.027972	0.00931934	0.01222	Hypothetical protein ycjX
gi|26111730|gb|AE014075.1|	1293741	1293879	139	2.8777	4	0.0105169	0.028777	0.00958753	0.0204418	Malonyl CoA-acyl carrier protein transacylase
gi|26111730|gb|AE014075.1|	3803031	3803168	138	3.03623	4	0.0105169	0.0289855	0.009657	0.0215679	Hypothetical protein yhcM
gi|26111730|gb|AE014075.1|	4887848	4887985	138	2.14493	4	0.0105169	0.0289855	0.009657	0.0152365	Hypothetical protein yjdA	Hypothetical protein yjcZ
gi|26111730|gb|AE014075.1|	1561702	1561838	137	2.27737	4	0.0105169	0.0291971	0.00972749	0.0161774	Tryptophan synthase beta chain
gi|26111730|gb|AE014075.1|	3909328	3909463	136	1.375	4	0.0105169	0.0294118	0.00979901	0.00976734	FKBP-type peptidyl-prolyl cis-trans isomerase slyD
gi|26111730|gb|AE014075.1|	145182	145316	135	4	4	0.0105169	0.0296296	0.0098716	0.0284141	S-adenosylmethionine decarboxylase proenzyme
gi|26111730|gb|AE014075.1|	4825442	4825576	135	2.3037	4	0.0105169	0.0296296	0.0098716	0.0163644	Excinuclease ABC subunit A
gi|26111730|gb|AE014075.1|	5073523	5073657	135	1.81481	4	0.0105169	0.0296296	0.0098716	0.0128916	UDP-N-acetylmuramate:L-alanyl-gamma-D-glutamyl- meso-diaminopimelate ligase
gi|26111730|gb|AE014075.1|	2477723	2477856	134	2.77612	4	0.0105169	0.0298507	0.00994527	0.0197202	Hypothetical protein yohN precursor
gi|26111730|gb|AE014075.1|	1035078	1035211	134	2.35821	4	0.0105169	0.0298507	0.00994527	0.0167516	Hypothetical protein ycbL
gi|26111730|gb|AE014075.1|	1688033	1688165	133	3.33835	4	0.0105169	0.0300752	0.01002	0.023714	Hypothetical protein ydcJ
gi|26111730|gb|AE014075.1|	1053989	1054120	132	1.90909	4	0.0105169	0.030303	0.010096	0.0135613	ABC transporter ATP-binding protein uup
gi|26111730|gb|AE014075.1|	1062948	1063078	131	2.45802	4	0.0105169	0.0305344	0.010173	0.0174606	Outer membrane protein A precursor
gi|26111730|gb|AE014075.1|	786808	786937	130	2.2	4	0.0105169	0.0307692	0.0102513	0.0156277	2-oxoglutarate dehydrogenase E1 component
gi|26111730|gb|AE014075.1|	3879824	3879952	129	3.83721	4	0.0105169	0.0310078	0.0103307	0.0272577	30S ribosomal protein S17	50S ribosomal protein L29
gi|26111730|gb|AE014075.1|	491449	491576	128	3.08594	4	0.0105169	0.03125	0.0104115	0.021921	Phosphate regulon transcriptional Regulatory protein phoB
gi|26111730|gb|AE014075.1|	1689010	1689137	128	2.59375	4	0.0105169	0.03125	0.0104115	0.0184248	Hypothetical protein ydcJ
gi|26111730|gb|AE014075.1|	2009199	2009325	127	3.16535	4	0.0105169	0.0314961	0.0104934	0.0224852	Pyrazinamidase/nicotinamidase
gi|26111730|gb|AE014075.1|	2316378	2316504	127	2.09449	4	0.0105169	0.0314961	0.0104934	0.0148782	Transposase
gi|26111730|gb|AE014075.1|	1034186	1034312	127	2.08661	4	0.0105169	0.0314961	0.0104934	0.0148223	Hypothetical protein ycbK
gi|26111730|gb|AE014075.1|	5005157	5005282	126	3.5873	4	0.0105169	0.031746	0.0105767	0.0254825	N-acetylmuramoyl-L-alanine amidase amiB precursor
gi|26111730|gb|AE014075.1|	4424927	4425051	125	2.224	4	0.0105169	0.032	0.0106613	0.0157982	Glucose inhibited division protein A
gi|26111730|gb|AE014075.1|	3742761	3742882	122	3.62295	4	0.0105169	0.0327869	0.0109235	0.0257357	Hypothetical protein	Polyribonucleotide nucleotidyltransferase
gi|26111730|gb|AE014075.1|	888246	888367	122	2.40984	4	0.0105169	0.0327869	0.0109235	0.0171183	Putative L-asparaginase precursor
gi|26111730|gb|AE014075.1|	4373286	4373406	121	3.97521	4	0.0105169	0.0330579	0.0110138	0.028238	D-galactonate transporter
gi|26111730|gb|AE014075.1|	6471	6589	119	2.80672	4	0.0105169	0.0336134	0.0111989	0.0199376	Protein yaaA
gi|26111730|gb|AE014075.1|	5199752	5199867	116	3.40517	4	0.0105169	0.0344828	0.0114885	0.0241887	Peptide chain release factor 3
gi|26111730|gb|AE014075.1|	3777894	3778008	115	2.3913	4	0.0105169	0.0347826	0.0115884	0.0169867	Probable ABC transporter ATP-binding protein yhbG
gi|26111730|gb|AE014075.1|	3106677	3106791	115	2	4	0.0105169	0.0347826	0.0115884	0.014207	Protein ygaD
gi|26111730|gb|AE014075.1|	4980088	4980201	114	3.14912	4	0.0105169	0.0350877	0.0116901	0.0223699	60 kDa chaperonin
gi|26111730|gb|AE014075.1|	4383145	4383258	114	2.41228	4	0.0105169	0.0350877	0.0116901	0.0171357	DNA polymerase III, beta chain
gi|26111730|gb|AE014075.1|	3562227	3562340	114	2.05263	4	0.0105169	0.0350877	0.0116901	0.0145809	Hydrogenase-2 operon protein hybE
gi|26111730|gb|AE014075.1|	3336498	3336611	114	2.03509	4	0.0105169	0.0350877	0.0116901	0.0144563	Integrase/recombinase xerD
gi|26111730|gb|AE014075.1|	3092678	3092790	113	3.23894	4	0.0105169	0.0353982	0.0117935	0.0230079	Multidrug resistance protein A
gi|26111730|gb|AE014075.1|	5076644	5076755	112	2.6875	4	0.0105169	0.0357143	0.0118988	0.0190907	Hypothetical protein	Soluble cytochrome b562 precursor
gi|26111730|gb|AE014075.1|	3374867	3374978	112	2.5	4	0.0105169	0.0357143	0.0118988	0.0177588	Transketolase 1
gi|26111730|gb|AE014075.1|	1985511	1985622	112	2.33929	4	0.0105169	0.0357143	0.0118988	0.0166172	Succinylornithine transaminase
gi|26111730|gb|AE014075.1|	724846	724956	111	2.45045	4	0.0105169	0.036036	0.012006	0.0174068	Hypothetical protein ybeY
gi|26111730|gb|AE014075.1|	1041703	1041812	110	3.05455	4	0.0105169	0.0363636	0.0121151	0.021698	Aminopeptidase N
gi|26111730|gb|AE014075.1|	1397164	1397269	106	2.74528	4	0.0105169	0.0377358	0.0125723	0.0195012	Isocitrate dehydrogenase (NADP)
gi|26111730|gb|AE014075.1|	3567470	3567574	105	3.20952	4	0.0105169	0.0380952	0.0126921	0.0227989	Hydrogenase-2 small chain precursor
gi|26111730|gb|AE014075.1|	807536	807640	105	2.30476	4	0.0105169	0.0380952	0.0126921	0.0163719	Phospho-2-dehydro-3-deoxyheptonate aldolase, Phe-sensitive
gi|26111730|gb|AE014075.1|	108438	108541	104	2.66346	4	0.0105169	0.0384615	0.0128141	0.01892	Cell division protein ftsA
gi|26111730|gb|AE014075.1|	593824	593927	104	2.32692	4	0.0105169	0.0384615	0.0128141	0.0165293	Hypothetical protein ybbN
gi|26111730|gb|AE014075.1|	2681086	2681188	103	2.41748	4	0.0105169	0.038835	0.0129385	0.0171726	NADH dehydrogenase I chain G
gi|26111730|gb|AE014075.1|	4585690	4585791	102	3.26471	4	0.0105169	0.0392157	0.0130654	0.0231909
gi|26111730|gb|AE014075.1|	3101013	3101113	101	2.94059	4	0.0105169	0.039604	0.0131947	0.0208886	tRNA-Arg	tRNA-Ser
gi|26111730|gb|AE014075.1|	4408906	4409006	101	2.36634	4	0.0105169	0.039604	0.0131947	0.0168093	Phosphate transport ATP-binding protein pstB	Hypothetical protein
gi|26111730|gb|AE014075.1|	4906953	4907052	100	2.94	4	0.0105169	0.04	0.0133267	0.0208843	Sensor protein dcuS
gi|26111730|gb|AE014075.1|	2402766	2402865	100	2.73	4	0.0105169	0.04	0.0133267	0.0193926	Colanic acid biosynthesis protein wcaM
gi|26111730|gb|AE014075.1|	1029468	1029567	100	2.07	4	0.0105169	0.04	0.0133267	0.0147043	Cell division protein mukB
gi|26111730|gb|AE014075.1|	3913164	3913262	99	2.22222	4	0.0105169	0.040404	0.0134613	0.0157856	Hypothetical ABC transporter ATP-binding protein yheS
gi|26111730|gb|AE014075.1|	3801908	3802004	97	2.72165	4	0.0105169	0.0412371	0.0137388	0.0193333	50S ribosomal protein L13
gi|26111730|gb|AE014075.1|	4693780	4693875	96	3.84375	4	0.0105169	0.0416667	0.0138819	0.0273042	Hypothetical protein yijC
gi|26111730|gb|AE014075.1|	4620543	4620637	95	2.4	4	0.0105169	0.0421053	0.0140281	0.0170484	Superoxide dismutase (Mn)
gi|26111730|gb|AE014075.1|	4543896	4543990	95	1.81053	4	0.0105169	0.0421053	0.0140281	0.0128611	DNA recombination protein rmuC
gi|26111730|gb|AE014075.1|	100707	100800	94	2.32979	4	0.0105169	0.0425532	0.0141773	0.0165497	Phospho-N-acetylmuramoyl-pentapeptide- transferase
gi|26111730|gb|AE014075.1|	4552684	4552776	93	2.22581	4	0.0105169	0.0430108	0.0143297	0.0158111	NAD(P)H-flavin reductase
gi|26111730|gb|AE014075.1|	2383961	2384052	92	4	4	0.0105169	0.0434783	0.0144855	0.0284141	Imidazole glycerol phosphate synthase subunit hisF
gi|26111730|gb|AE014075.1|	3112367	3112458	92	2.48913	4	0.0105169	0.0434783	0.0144855	0.0176816	GutQ protein
gi|26111730|gb|AE014075.1|	1699697	1699787	91	3.6044	4	0.0105169	0.043956	0.0146447	0.0256039	Hypothetical protein yncJ precursor
gi|26111730|gb|AE014075.1|	2966390	2966478	89	2.78652	4	0.0105169	0.0449438	0.0149738	0.0197941	Ribonuclease III
gi|26111730|gb|AE014075.1|	1118120	1118204	85	3.02353	4	0.0105169	0.0470588	0.0156784	0.0214777
gi|26111730|gb|AE014075.1|	5142315	5142399	85	2.90588	4	0.0105169	0.0470588	0.0156784	0.020642	Outer membrane usher protein fimD precursor
gi|26111730|gb|AE014075.1|	773830	773914	85	1.76471	4	0.0105169	0.0470588	0.0156784	0.0125356	Hypothetical protein ybgI
gi|26111730|gb|AE014075.1|	2780616	2780699	84	2.86905	4	0.0105169	0.047619	0.0158651	0.0203803	Hypothetical aminotransferase yfdZ	Hypothetical protein
gi|26111730|gb|AE014075.1|	1562444	1562527	84	2.69048	4	0.0105169	0.047619	0.0158651	0.0191119	#N/A
gi|26111730|gb|AE014075.1|	4001405	4001485	81	3.33333	4	0.0105169	0.0493827	0.0164527	0.0236784	Glycogen phosphorylase
gi|26111730|gb|AE014075.1|	1562951	1563031	81	3.2716	4	0.0105169	0.0493827	0.0164527	0.0232399	#N/A
gi|26111730|gb|AE014075.1|	2970742	2970822	81	2.7284	4	0.0105169	0.0493827	0.0164527	0.0193812	Sigma-E factor Regulatory protein rseB precursor
gi|26111730|gb|AE014075.1|	1091704	1091783	80	3.25	4	0.0105169	0.05	0.0166583	0.0230864	Periplasmic protein torT precursor
gi|26111730|gb|AE014075.1|	4140262	4140339	78	3.02564	4	0.0105169	0.0512821	0.0170855	0.0214927	Hypothetical transport protein yhjV
gi|26111730|gb|AE014075.1|	4994540	4994616	77	3.36364	4	0.0105169	0.0519481	0.0173074	0.0238937	Hypothetical protein yjeP precursor
gi|26111730|gb|AE014075.1|	2697669	2697745	77	3.12987	4	0.0105169	0.0519481	0.0173074	0.0222331	Hypothetical protein	Phosphate acetyltransferase
gi|26111730|gb|AE014075.1|	3093391	3093463	73	2.76712	4	0.0105169	0.0547945	0.0182557	0.0196563	Multidrug resistance protein B
gi|26111730|gb|AE014075.1|	2911038	2911110	73	2.56164	4	0.0105169	0.0547945	0.0182557	0.0181967	Hypothetical protein yfgA
gi|26111730|gb|AE014075.1|	3807176	3807246	71	3.60563	4	0.0105169	0.056338	0.0187699	0.0256127	Malate dehydrogenase
gi|26111730|gb|AE014075.1|	5161100	5161169	70	3.44286	4	0.0105169	0.0571429	0.0190381	0.0244564	Hypothetical protein yjiN
gi|26111730|gb|AE014075.1|	1808706	1808773	68	1.64706	4	0.0105169	0.0588235	0.019598	0.0116999	Probable oxidoreductase ydfG
gi|26111730|gb|AE014075.1|	1862720	1862786	67	2.38806	4	0.0105169	0.0597015	0.0198905	0.0169636	Adenosine deaminase
gi|26111730|gb|AE014075.1|	3158605	3158668	64	3.375	4	0.0105169	0.0625	0.0208229	0.0239744	Sulfate adenylyltransferase subunit 1	Sulfate adenylyltransferase subunit 2
gi|26111730|gb|AE014075.1|	4751950	4752011	62	1.96774	4	0.0105169	0.0645161	0.0214946	0.0139779	Acetate operon repressor
gi|26111730|gb|AE014075.1|	4433016	4433076	61	3.78689	4	0.0105169	0.0655738	0.021847	0.0269002	Kup system potassium uptake protein
gi|26111730|gb|AE014075.1|	2121070	2121129	60	2.63333	4	0.0105169	0.0666667	0.0222111	0.0187059	Methyl-accepting chemotaxis protein II
gi|26111730|gb|AE014075.1|	4737152	4737210	59	4	4	0.0105169	0.0677966	0.0225876	0.0284141	Purine biosynthesis protein PurH
gi|26111730|gb|AE014075.1|	4583057	4583114	58	3.32759	4	0.0105169	0.0689655	0.022977	0.0236376	Glutamine synthetase
gi|26111730|gb|AE014075.1|	1851002	1851058	57	3.36842	4	0.0105169	0.0701754	0.0233801	0.0239276	Hypothetical protein ydgA
gi|26111730|gb|AE014075.1|	4138272	4138327	56	3.625	4	0.0105169	0.0714286	0.0237976	0.0257503	Hypothetical protein yhjU
gi|26111730|gb|AE014075.1|	3097424	3097477	54	3.57407	4	0.0105169	0.0740741	0.024679	0.0253885
gi|26111730|gb|AE014075.1|	3124302	3124355	54	3.33333	4	0.0105169	0.0740741	0.024679	0.0236784	Formate hydrogenlyase subunit 7
gi|26111730|gb|AE014075.1|	4960391	4960441	51	2.96078	4	0.0105169	0.0784314	0.0261307	0.021032
gi|26111730|gb|AE014075.1|	577760	577809	50	3.4	4	0.0105169	0.08	0.0266533	0.024152	Hypothetical protein ybaL
gi|26111730|gb|AE014075.1|	4047611	4047659	49	3.87755	4	0.0105169	0.0816327	0.0271973	0.0275443	SirA protein
gi|26111730|gb|AE014075.1|	5223155	5223203	49	2.4898	4	0.0105169	0.0816327	0.0271973	0.0176863	Hypothetical protein yjjX
gi|26111730|gb|AE014075.1|	3184634	3184678	45	3.66667	4	0.0105169	0.0888889	0.0296148	0.0260462	CTP synthase
gi|26111730|gb|AE014075.1|	4670099	4670137	39	4	4	0.0105169	0.102564	0.0341709	0.0284141	PTS system, fructose-like-2 IIC component
gi|26111730|gb|AE014075.1|	2216814	2216850	37	4	4	0.0105169	0.108108	0.036018	0.0284141	tRNA-Ser
gi|26111730|gb|AE014075.1|	3010224	3010259	36	3.63889	4	0.0105169	0.111111	0.0370185	0.0258489	Signal recognition particle protein
gi|26111730|gb|AE014075.1|	2802118	2802147	30	3.7	4	0.0105169	0.133333	0.0444222	0.026283	tRNA-Val
gi|26111730|gb|AE014075.1|	2004925	2004948	24	3.95833	4	0.0105169	0.166667	0.0555277	0.0281181	Selenide,water dikinase
gi|26111730|gb|AE014075.1|	1273233	1273249	17	3.76471	4	0.0105169	0.235294	0.0783921	0.0267427	Flagella synthesis protein flgN
gi|26111730|gb|AE014075.1|	2130756	2130771	16	4	4	0.0105169	0.25	0.0832916	0.0284141	Trehalose-phosphatase
gi|26111730|gb|AE014075.1|	1561174	1561544	371	1.1752	3	0.00788768	0.00808625	0.00269407	0.00834807	Tryptophan synthase beta chain
gi|26111730|gb|AE014075.1|	1891624	1891984	361	1.16343	3	0.00788768	0.00831025	0.0027687	0.00826448	Superoxide dismutase (Fe)
gi|26111730|gb|AE014075.1|	3369410	3369723	314	1.30255	3	0.00788768	0.00955414	0.00318312	0.00925267	Hypothetical protein yggD
gi|26111730|gb|AE014075.1|	1111279	1111589	311	1.29904	3	0.00788768	0.0096463	0.00321382	0.00922772	PutA protein
gi|26111730|gb|AE014075.1|	1010070	1010375	306	1.45098	3	0.00788768	0.00980392	0.00326634	0.0103071	3-phosphoshikimate 1-carboxyvinyltransferase
gi|26111730|gb|AE014075.1|	615893	616186	294	1.26531	3	0.00788768	0.0102041	0.00339966	0.00898813	Protein fdrA
gi|26111730|gb|AE014075.1|	1871337	1871624	288	1.27431	3	0.00788768	0.0104167	0.00347048	0.00905206	Electron transport complex protein rnfG	Electron transport complex protein rnfE
gi|26111730|gb|AE014075.1|	1877367	1877651	285	1.47368	3	0.00788768	0.0105263	0.00350702	0.0104683	Tyrosyl-tRNA synthetase
gi|26111730|gb|AE014075.1|	2830317	2830593	277	1.36462	3	0.00788768	0.0108303	0.0036083	0.00969361	Probable N-acetylmuramoyl-L-alanine amidase amiA precursor
gi|26111730|gb|AE014075.1|	2176705	2176980	276	1.6558	3	0.00788768	0.0108696	0.00362137	0.011762	Hypothetical protein	Hypothetical protein yodD
gi|26111730|gb|AE014075.1|	2091912	2092186	275	1.14909	3	0.00788768	0.0109091	0.00363454	0.00816259	Hypothetical protein yebA precursor
gi|26111730|gb|AE014075.1|	509237	509506	270	1.60741	3	0.00788768	0.0111111	0.00370185	0.0114183	Hypothetical protein	N utilization substance protein B
gi|26111730|gb|AE014075.1|	4472965	4473233	269	1.28996	3	0.00788768	0.0111524	0.00371561	0.00916328	dTDP-glucose 4,6-dehydratase
gi|26111730|gb|AE014075.1|	2177919	2178186	268	1.45896	3	0.00788768	0.011194	0.00372948	0.0103637	Hypothetical protein yedP	Hypothetical protein yedQ
gi|26111730|gb|AE014075.1|	3275156	3275417	262	1.46183	3	0.00788768	0.0114504	0.00381488	0.0103842	Phosphoenolpyruvate-protein phosphotransferase ptsP
gi|26111730|gb|AE014075.1|	3204967	3205221	255	1.66275	3	0.00788768	0.0117647	0.00391961	0.0118113	L-serine dehydratase 2
gi|26111730|gb|AE014075.1|	4419752	4420002	251	1.38645	3	0.00788768	0.0119522	0.00398207	0.00984871	ATP synthase alpha chain	Hypothetical protein
gi|26111730|gb|AE014075.1|	5224098	5224341	244	1.46311	3	0.00788768	0.0122951	0.00409631	0.0103933	Probable phosphoglycerate mutase 2	Right origin-binding protein
gi|26111730|gb|AE014075.1|	4117727	4117969	243	1.91358	3	0.00788768	0.0123457	0.00411317	0.0135932	Hypothetical protein yhjH	2-dehydro-3-deoxygluconokinase
gi|26111730|gb|AE014075.1|	850255	850492	238	1.92437	3	0.00788768	0.012605	0.00419958	0.0136698	Hypothetical ABC transporter ATP-binding protein ybhF
gi|26111730|gb|AE014075.1|	3111151	3111387	237	1.827	3	0.00788768	0.0126582	0.0042173	0.0129782	Glucitol operon activator protein
gi|26111730|gb|AE014075.1|	4574165	4574400	236	1.47034	3	0.00788768	0.0127119	0.00423517	0.0104446	#N/A
gi|26111730|gb|AE014075.1|	4696704	4696938	235	1.17447	3	0.00788768	0.012766	0.00425319	0.00834286	Vitamin B12 receptor precursor
gi|26111730|gb|AE014075.1|	3335468	3335701	234	1.25214	3	0.00788768	0.0128205	0.00427137	0.00889458	Thiol:disulfide interchange protein dsbC precursor
gi|26111730|gb|AE014075.1|	3186345	3186575	231	1.09524	3	0.00788768	0.012987	0.00432684	0.00778005	GTP pyrophosphokinase
gi|26111730|gb|AE014075.1|	1689304	1689533	230	1.62609	3	0.00788768	0.0130435	0.00434565	0.0115509	Protein ydcG precursor
gi|26111730|gb|AE014075.1|	2259075	2259303	229	1.84279	3	0.00788768	0.0131004	0.00436463	0.0130903	Nitrogen assimilation Regulatory protein nac
gi|26111730|gb|AE014075.1|	1941535	1941762	228	2.32456	3	0.00788768	0.0131579	0.00438377	0.0165126	Phosphoenolpyruvate synthase
gi|26111730|gb|AE014075.1|	2079709	2079936	228	1.82018	3	0.00788768	0.0131579	0.00438377	0.0129297	Protease II
gi|26111730|gb|AE014075.1|	5189299	5189526	228	1.63596	3	0.00788768	0.0131579	0.00438377	0.0116211	DNA replication protein dnaC
gi|26111730|gb|AE014075.1|	137386	137612	227	1.66079	3	0.00788768	0.0132159	0.00440308	0.0117975
gi|26111730|gb|AE014075.1|	2800784	2801008	225	1.94222	3	0.00788768	0.0133333	0.00444222	0.0137966	Glutamyl-tRNA synthetase
gi|26111730|gb|AE014075.1|	4074083	4074307	225	1.43111	3	0.00788768	0.0133333	0.00444222	0.0101659	Universal stress protein A
gi|26111730|gb|AE014075.1|	2998861	2999085	225	1.15556	3	0.00788768	0.0133333	0.00444222	0.00820851	Hypothetical lipoprotein yfiO precursor
gi|26111730|gb|AE014075.1|	4787893	4788112	220	1.80909	3	0.00788768	0.0136364	0.00454318	0.0128509	Glycerol-3-phosphate acyltransferase
gi|26111730|gb|AE014075.1|	1032090	1032308	219	1.75342	3	0.00788768	0.0136986	0.00456392	0.0124555	Hypothetical protein ycbB
gi|26111730|gb|AE014075.1|	1033836	1034052	217	1.80184	3	0.00788768	0.0138249	0.00460599	0.0127994	Hypothetical protein ycbB	Hypothetical protein ycbK
gi|26111730|gb|AE014075.1|	3318731	3318947	217	1.78341	3	0.00788768	0.0138249	0.00460599	0.0126685	Possible hypoxanthine oxidase xdhD
gi|26111730|gb|AE014075.1|	3070902	3071115	214	2.18692	3	0.00788768	0.0140187	0.00467056	0.0155348	Succinate-semialdehyde dehydrogenase (NADP+)	6S RNA
gi|26111730|gb|AE014075.1|	3720699	3720912	214	1.93458	3	0.00788768	0.0140187	0.00467056	0.0137423	Putative N-acetylgalctosamine-6-phosphate deacetylase
gi|26111730|gb|AE014075.1|	890024	890237	214	1.43925	3	0.00788768	0.0140187	0.00467056	0.0102238	Hypothetical ABC transporter ATP-binding protein yliA	Putative binding protein yliB precursor
gi|26111730|gb|AE014075.1|	6627	6839	213	1.6338	3	0.00788768	0.0140845	0.00469249	0.0116058	Protein yaaA
gi|26111730|gb|AE014075.1|	33981	34193	213	1.23944	3	0.00788768	0.0140845	0.00469249	0.00880436	Carbamoyl-phosphate synthase large chain
gi|26111730|gb|AE014075.1|	2507827	2508038	212	1.96698	3	0.00788768	0.0141509	0.00471462	0.0139725	Hypothetical ABC transporter permease protein yehW
gi|26111730|gb|AE014075.1|	973716	973925	210	2.4381	3	0.00788768	0.0142857	0.00475952	0.0173191	Macrolide-specific efflux protein macA precursor
gi|26111730|gb|AE014075.1|	4204229	4204437	209	1.33971	3	0.00788768	0.0143541	0.00478229	0.00951668	Hypothetical protein	Hypothetical protein yibL
gi|26111730|gb|AE014075.1|	2832827	2833034	208	1.73077	3	0.00788768	0.0144231	0.00480529	0.0122946	Ethanolamine utilization protein eutK precursor
gi|26111730|gb|AE014075.1|	1052984	1053191	208	1.46635	3	0.00788768	0.0144231	0.00480529	0.0104162	Hypothetical protein ycbY
gi|26111730|gb|AE014075.1|	4201365	4201571	207	2.75362	3	0.00788768	0.0144928	0.0048285	0.0195604	PTS system, mannitol-specific IIABC component
gi|26111730|gb|AE014075.1|	3305043	3305249	207	1.58937	3	0.00788768	0.0144928	0.0048285	0.0112901	Putative diaminopropionate ammonia-lyase	Hypothetical protein ygeY
gi|26111730|gb|AE014075.1|	2966638	2966844	207	1.23671	3	0.00788768	0.0144928	0.0048285	0.00878503	Ribonuclease III
gi|26111730|gb|AE014075.1|	1297105	1297310	206	1.95631	3	0.00788768	0.0145631	0.00485194	0.0138967	4-amino-4-deoxychorismate lyase
gi|26111730|gb|AE014075.1|	748995	749200	206	1.62136	3	0.00788768	0.0145631	0.00485194	0.0115174	Glutaminyl-tRNA synthetase
gi|26111730|gb|AE014075.1|	4714190	4714394	205	1.7122	3	0.00788768	0.0146341	0.00487561	0.0121626	DNA-directed RNA polymerase beta chain
gi|26111730|gb|AE014075.1|	3324892	3325095	204	2.57353	3	0.00788768	0.0147059	0.00489951	0.0182811	Putative electron transport protein ygfS
gi|26111730|gb|AE014075.1|	4118555	4118758	204	2.2402	3	0.00788768	0.0147059	0.00489951	0.0159133	2-dehydro-3-deoxygluconokinase
gi|26111730|gb|AE014075.1|	3213826	3214028	203	1.31034	3	0.00788768	0.0147783	0.00492364	0.00930806	Fucose operon fucU protein
gi|26111730|gb|AE014075.1|	3381248	3381449	202	1.56436	3	0.00788768	0.0148515	0.00494802	0.0111124	Biosynthetic arginine decarboxylase
gi|26111730|gb|AE014075.1|	2133478	2133678	201	2.24876	3	0.00788768	0.0149254	0.00497263	0.0159741	L-arabinose transport ATP-binding protein araG
gi|26111730|gb|AE014075.1|	5231207	5231407	201	2.1592	3	0.00788768	0.0149254	0.00497263	0.0153379	Hypothetical tRNA/rRNA methyltransferase lasT
gi|26111730|gb|AE014075.1|	2182517	2182717	201	2.07463	3	0.00788768	0.0149254	0.00497263	0.0147372	Very short patch repair protein	DNA-cytosine methyltransferase
gi|26111730|gb|AE014075.1|	2706157	2706357	201	1.9403	3	0.00788768	0.0149254	0.00497263	0.0137829	Histidine transport system permease protein hisM
gi|26111730|gb|AE014075.1|	976544	976744	201	1.71642	3	0.00788768	0.0149254	0.00497263	0.0121926	Cold shock-like protein cspD
gi|26111730|gb|AE014075.1|	4714980	4715179	200	2.975	3	0.00788768	0.015	0.0049975	0.021133	DNA-directed RNA polymerase beta chain
gi|26111730|gb|AE014075.1|	3273331	3273530	200	2.605	3	0.00788768	0.015	0.0049975	0.0185047	Prolipoprotein diacylglyceryl transferase	Phosphoenolpyruvate-protein phosphotransferase ptsP
gi|26111730|gb|AE014075.1|	4047382	4047581	200	2.245	3	0.00788768	0.015	0.0049975	0.0159474	SirA protein
gi|26111730|gb|AE014075.1|	809451	809650	200	2.235	3	0.00788768	0.015	0.0049975	0.0158764	Aldose 1-epimerase
gi|26111730|gb|AE014075.1|	3098318	3098517	200	2.175	3	0.00788768	0.015	0.0049975	0.0154502	Glutamate--cysteine ligase
gi|26111730|gb|AE014075.1|	2715475	2715674	200	2.12	3	0.00788768	0.015	0.0049975	0.0150595	Acetyl-coenzyme A carboxylase carboxyl transferase subunit beta
gi|26111730|gb|AE014075.1|	4513517	4513716	200	2.04	3	0.00788768	0.015	0.0049975	0.0144912	Lysophospholipase L2
gi|26111730|gb|AE014075.1|	1846368	1846567	200	1.425	3	0.00788768	0.015	0.0049975	0.0101225	Fumarate hydratase class II
gi|26111730|gb|AE014075.1|	3067818	3068017	200	1.15	3	0.00788768	0.015	0.0049975	0.00816905	Hypothetical protein ygaT
gi|26111730|gb|AE014075.1|	2600999	2601197	199	2.43216	3	0.00788768	0.0150754	0.00502261	0.0172769	Putative sensor-like histidine kinase yojN
gi|26111730|gb|AE014075.1|	2719212	2719410	199	2.1005	3	0.00788768	0.0150754	0.00502261	0.014921	Erythronate-4-phosphate dehydrogenase
gi|26111730|gb|AE014075.1|	3533280	3533478	199	1.79397	3	0.00788768	0.0150754	0.00502261	0.0127435	Transposase insG for insertion sequence element IS4
gi|26111730|gb|AE014075.1|	4577510	4577708	199	1.48241	3	0.00788768	0.0150754	0.00502261	0.0105303	Oxygen-independent coproporphyrinogen III oxidase
gi|26111730|gb|AE014075.1|	4843619	4843816	198	2.34343	3	0.00788768	0.0151515	0.00504798	0.0166466	NrfC protein	NrfD protein
gi|26111730|gb|AE014075.1|	980919	981115	197	1.94416	3	0.00788768	0.0152284	0.0050736	0.0138104	Leucyl/phenylalanyl-tRNA--protein transferase
gi|26111730|gb|AE014075.1|	1699271	1699467	197	1.45178	3	0.00788768	0.0152284	0.0050736	0.0103127	Putative protease ydcP precursor
gi|26111730|gb|AE014075.1|	1321607	1321802	196	1.39286	3	0.00788768	0.0153061	0.00509949	0.00989419	Lipoprotein releasing system transmembrane protein lolE
gi|26111730|gb|AE014075.1|	4383264	4383458	195	2.5641	3	0.00788768	0.0153846	0.00512564	0.0182142	DNA polymerase III, beta chain
gi|26111730|gb|AE014075.1|	5003032	5003225	194	2.53608	3	0.00788768	0.0154639	0.00515206	0.0180151	Hypothetical protein yjeF
gi|26111730|gb|AE014075.1|	659950	660141	192	2.39583	3	0.00788768	0.015625	0.00520573	0.0170189	Enterobactin synthetase component F
gi|26111730|gb|AE014075.1|	2494751	2494942	192	1.94792	3	0.00788768	0.015625	0.00520573	0.0138371	Hypothetical protein yehI
gi|26111730|gb|AE014075.1|	3750184	3750375	192	1.54167	3	0.00788768	0.015625	0.00520573	0.0109513	Hypothetical protein	N utilization substance protein A
gi|26111730|gb|AE014075.1|	2071363	2071554	192	1.45833	3	0.00788768	0.015625	0.00520573	0.0103593	Hypothetical protein yebT
gi|26111730|gb|AE014075.1|	96701	96891	191	2.06283	3	0.00788768	0.0157068	0.00523298	0.0146533	Peptidoglycan synthetase ftsI precursor
gi|26111730|gb|AE014075.1|	806586	806776	191	1.97906	3	0.00788768	0.0157068	0.00523298	0.0140583	Hypothetical protein	Hypothetical protein ybgS precursor
gi|26111730|gb|AE014075.1|	810131	810321	191	1.87958	3	0.00788768	0.0157068	0.00523298	0.0133516	Aldose 1-epimerase
gi|26111730|gb|AE014075.1|	2468181	2468370	190	2.44211	3	0.00788768	0.0157895	0.00526052	0.0173475	Fructose-bisphosphate aldolase class I
gi|26111730|gb|AE014075.1|	156931	157120	190	1.61579	3	0.00788768	0.0157895	0.00526052	0.0114778	Hypothetical protein
gi|26111730|gb|AE014075.1|	3760734	3760923	190	1.11579	3	0.00788768	0.0157895	0.00526052	0.00792603	Ribosomal RNA large subunit methyltransferase J
gi|26111730|gb|AE014075.1|	1863181	1863369	189	1.68783	3	0.00788768	0.015873	0.00528836	0.0119895	Adenosine deaminase
gi|26111730|gb|AE014075.1|	5153506	5153694	189	1.5873	3	0.00788768	0.015873	0.00528836	0.0112754	Hypothetical protein yjiG
gi|26111730|gb|AE014075.1|	1545935	1546123	189	1.49735	3	0.00788768	0.015873	0.00528836	0.0106365	Periplasmic oligopeptide-binding protein precursor
gi|26111730|gb|AE014075.1|	43995	44182	188	2.59043	3	0.00788768	0.0159574	0.00531649	0.0184011	Probable carnitine transporter
gi|26111730|gb|AE014075.1|	141716	141903	188	1.55319	3	0.00788768	0.0159574	0.00531649	0.0110331	Aconitate hydratase 2
gi|26111730|gb|AE014075.1|	4990799	4990986	188	1.51064	3	0.00788768	0.0159574	0.00531649	0.0107308	Fumarate reductase flavoprotein subunit
gi|26111730|gb|AE014075.1|	2054488	2054674	187	2.41176	3	0.00788768	0.0160428	0.00534492	0.017132	PTS system, mannose-specific IIAB component
gi|26111730|gb|AE014075.1|	1943382	1943568	187	1.56684	3	0.00788768	0.0160428	0.00534492	0.0111301	Hypothetical protein ydiA
gi|26111730|gb|AE014075.1|	2970418	2970604	187	1.43316	3	0.00788768	0.0160428	0.00534492	0.0101804	Sigma-E factor Regulatory protein rseC
gi|26111730|gb|AE014075.1|	4616377	4616562	186	2.20968	3	0.00788768	0.016129	0.00537365	0.0156965	Rhamnulokinase
gi|26111730|gb|AE014075.1|	123033	123218	186	1.93548	3	0.00788768	0.016129	0.00537365	0.0137487	Nicotinate-nucleotide pyrophosphorylase (carboxylating)
gi|26111730|gb|AE014075.1|	1606502	1606687	186	1.89785	3	0.00788768	0.016129	0.00537365	0.0134814	Peptide transport system permease protein sapB
gi|26111730|gb|AE014075.1|	753918	754102	185	2.77297	3	0.00788768	0.0162162	0.0054027	0.0196979	Flavodoxin 1	Hypothetical protein ybfE
gi|26111730|gb|AE014075.1|	2658687	2658871	185	1.64324	3	0.00788768	0.0162162	0.0054027	0.0116728	Hypothetical protein yfbI
gi|26111730|gb|AE014075.1|	2060999	2061182	184	1.52174	3	0.00788768	0.0163043	0.00543206	0.0108097	Transcriptional regulator kdgR
gi|26111730|gb|AE014075.1|	3332709	3332892	184	1.33152	3	0.00788768	0.0163043	0.00543206	0.00945849	Peptide chain release factor 2
gi|26111730|gb|AE014075.1|	967382	967563	182	2.68132	3	0.00788768	0.0164835	0.00549176	0.0190468	Prismane protein homolog
gi|26111730|gb|AE014075.1|	147922	148103	182	2.64835	3	0.00788768	0.0164835	0.00549176	0.0188126	Blue copper oxidase cueO precursor
gi|26111730|gb|AE014075.1|	4462524	4462705	182	2.25824	3	0.00788768	0.0164835	0.00549176	0.0160415	ATP-dependent DNA helicase rep
gi|26111730|gb|AE014075.1|	2942509	2942690	182	2.09341	3	0.00788768	0.0164835	0.00549176	0.0148706	Hypothetical protein yphG
gi|26111730|gb|AE014075.1|	5012284	5012465	182	1.96703	3	0.00788768	0.0164835	0.00549176	0.0139729	HflC protein
gi|26111730|gb|AE014075.1|	2829329	2829509	181	2.71823	3	0.00788768	0.0165746	0.0055221	0.019309	Hypothetical protein ypeA
gi|26111730|gb|AE014075.1|	123514	123694	181	2.08287	3	0.00788768	0.0165746	0.0055221	0.0147957	Nicotinate-nucleotide pyrophosphorylase (carboxylating)
gi|26111730|gb|AE014075.1|	2131847	2132027	181	1.90608	3	0.00788768	0.0165746	0.0055221	0.0135399	High-affinity L-arabinose transport system; membrane protein, fragment 1
gi|26111730|gb|AE014075.1|	3351935	3352114	180	2.84444	3	0.00788768	0.0166667	0.00555277	0.0202056	Hypothetical protein ygfA
gi|26111730|gb|AE014075.1|	2974866	2975045	180	1.91667	3	0.00788768	0.0166667	0.00555277	0.0136151	L-aspartate oxidase	Hypothetical protein yfiC
gi|26111730|gb|AE014075.1|	1549918	1550097	180	1.7	3	0.00788768	0.0166667	0.00555277	0.012076	Oligopeptide transport ATP-binding protein oppF
gi|26111730|gb|AE014075.1|	4704492	4704671	180	1.63333	3	0.00788768	0.0166667	0.00555277	0.0116024	UDP-N-acetylenolpyruvoylglucosamine reductase
gi|26111730|gb|AE014075.1|	4255097	4255275	179	1.37989	3	0.00788768	0.0167598	0.0055838	0.00980206	Guanosine-3',5'-bis(Diphosphate) 3'-pyrophosphohydrolase
gi|26111730|gb|AE014075.1|	1032756	1032933	178	2.17978	3	0.00788768	0.0168539	0.00561517	0.0154841	Hypothetical protein ycbB
gi|26111730|gb|AE014075.1|	2823755	2823932	178	2.1573	3	0.00788768	0.0168539	0.00561517	0.0153244	Oxidoreductase ucpA
gi|26111730|gb|AE014075.1|	140054	140231	178	1.6573	3	0.00788768	0.0168539	0.00561517	0.0117727	Hypothetical protein yacH
gi|26111730|gb|AE014075.1|	2415689	2415865	177	1.81921	3	0.00788768	0.0169492	0.00564689	0.0129228	GDP-mannose 4,6-dehydratase
gi|26111730|gb|AE014075.1|	3012259	3012435	177	1.56497	3	0.00788768	0.0169492	0.00564689	0.0111168	Hypothetical protein
gi|26111730|gb|AE014075.1|	143613	143788	176	2.60227	3	0.00788768	0.0170455	0.00567897	0.0184853	Aconitate hydratase 2
gi|26111730|gb|AE014075.1|	2812795	2812970	176	2.48295	3	0.00788768	0.0170455	0.00567897	0.0176377	CysZ protein
gi|26111730|gb|AE014075.1|	4225146	4225321	176	2.19886	3	0.00788768	0.0170455	0.00567897	0.0156197	Hypothetical protein	Threonine 3-dehydrogenase
gi|26111730|gb|AE014075.1|	4638875	4639050	176	1.77841	3	0.00788768	0.0170455	0.00567897	0.012633	S-adenosylmethionine:2-demethylmenaquinone methyltransferase	Hypothetical protein
gi|26111730|gb|AE014075.1|	2367482	2367656	175	1.94857	3	0.00788768	0.0171429	0.00571143	0.0138417	Hypothetical protein yeeW
gi|26111730|gb|AE014075.1|	4607933	4608107	175	1.66286	3	0.00788768	0.0171429	0.00571143	0.0118121	Formate dehydrogenase-O, major subunit
gi|26111730|gb|AE014075.1|	3563755	3563929	175	1.62286	3	0.00788768	0.0171429	0.00571143	0.011528	Hydrogenase-2 large chain precursor
gi|26111730|gb|AE014075.1|	5190360	5190534	175	1.45143	3	0.00788768	0.0171429	0.00571143	0.0103103	Primosomal protein I
gi|26111730|gb|AE014075.1|	4866577	4866751	175	1.34857	3	0.00788768	0.0171429	0.00571143	0.0095796	D-allose kinase
gi|26111730|gb|AE014075.1|	2069202	2069375	174	2.68391	3	0.00788768	0.0172414	0.00574425	0.0190652	Hypothetical protein yebS	Hypothetical protein yebT
gi|26111730|gb|AE014075.1|	4367048	4367221	174	2.55747	3	0.00788768	0.0172414	0.00574425	0.018167	Hypothetical membrane protein yidE
gi|26111730|gb|AE014075.1|	2708003	2708175	173	2.78613	3	0.00788768	0.017341	0.00577745	0.0197913	Histidine-binding periplasmic protein precursor
gi|26111730|gb|AE014075.1|	3906856	3907028	173	1.84393	3	0.00788768	0.017341	0.00577745	0.0130984	Hypothetical protein yheN
gi|26111730|gb|AE014075.1|	135589	135761	173	1.72254	3	0.00788768	0.017341	0.00577745	0.0122361	Pyruvate dehydrogenase E1 component
gi|26111730|gb|AE014075.1|	113467	113639	173	1.57225	3	0.00788768	0.017341	0.00577745	0.0111685	Preprotein translocase secA subunit
gi|26111730|gb|AE014075.1|	2668324	2668496	173	1.50867	3	0.00788768	0.017341	0.00577745	0.0107169	Protein elaC
gi|26111730|gb|AE014075.1|	2726477	2726648	172	2.56977	3	0.00788768	0.0174419	0.00581104	0.0182544	Hypothetical protein yfcM	Hypothetical protein yfcA
gi|26111730|gb|AE014075.1|	2014002	2014173	172	1.83721	3	0.00788768	0.0174419	0.00581104	0.0130507	Hypothetical sugar kinase ydjH	Hypothetical protein ydjI
gi|26111730|gb|AE014075.1|	4718171	4718342	172	1.49419	3	0.00788768	0.0174419	0.00581104	0.010614	DNA-directed RNA polymerase beta' chain
gi|26111730|gb|AE014075.1|	556389	556559	171	2.07602	3	0.00788768	0.0175439	0.00584503	0.0147471	Acriflavine resistance protein B
gi|26111730|gb|AE014075.1|	3155146	3155315	170	2.21765	3	0.00788768	0.0176471	0.00587941	0.0157531	2-C-methyl-D-erythritol 4-phosphate cytidylyltransferase
gi|26111730|gb|AE014075.1|	2449803	2449972	170	1.78824	3	0.00788768	0.0176471	0.00587941	0.0127028	Sensor protein baeS
gi|26111730|gb|AE014075.1|	2531876	2532045	170	1.72941	3	0.00788768	0.0176471	0.00587941	0.0122849	D-galactose-binding periplasmic protein precursor
gi|26111730|gb|AE014075.1|	2373195	2373364	170	1.41765	3	0.00788768	0.0176471	0.00587941	0.0100703	Exodeoxyribonuclease I
gi|26111730|gb|AE014075.1|	2090212	2090380	169	2.21893	3	0.00788768	0.0177515	0.0059142	0.0157622	Pyruvate kinase II
gi|26111730|gb|AE014075.1|	2657291	2657458	168	2.63095	3	0.00788768	0.0178571	0.0059494	0.018689	Hypothetical protein yfbI
gi|26111730|gb|AE014075.1|	1834140	1834307	168	2.34524	3	0.00788768	0.0178571	0.0059494	0.0166594	Hypothetical protein ydgF
gi|26111730|gb|AE014075.1|	2099934	2100101	168	2.19048	3	0.00788768	0.0178571	0.0059494	0.0155601	dATP pyrophosphohydrolase
gi|26111730|gb|AE014075.1|	2924042	2924209	168	2.16071	3	0.00788768	0.0178571	0.0059494	0.0153487	Peptidase B
gi|26111730|gb|AE014075.1|	817535	817701	167	1.55689	3	0.00788768	0.0179641	0.00598503	0.0110594	Molybdenum transport system permease protein modB
gi|26111730|gb|AE014075.1|	714261	714426	166	1.51205	3	0.00788768	0.0180723	0.00602108	0.0107409	Leucyl-tRNA synthetase
gi|26111730|gb|AE014075.1|	1677631	1677796	166	1.46988	3	0.00788768	0.0180723	0.00602108	0.0104413	ATP-dependent helicase hrpA
gi|26111730|gb|AE014075.1|	5066413	5066577	165	2.10303	3	0.00788768	0.0181818	0.00605757	0.0149389	Inorganic pyrophosphatase
gi|26111730|gb|AE014075.1|	3596472	3596636	165	1.66667	3	0.00788768	0.0181818	0.00605757	0.0118392	Putative binding protein ygiS precursor
gi|26111730|gb|AE014075.1|	3879425	3879588	164	2.01829	3	0.00788768	0.0182927	0.00609451	0.014337	Hypothetical protein	50S ribosomal protein L14
gi|26111730|gb|AE014075.1|	4393426	4393589	164	1.89024	3	0.00788768	0.0182927	0.00609451	0.0134274	Hypothetical transport protein yidY
gi|26111730|gb|AE014075.1|	3540987	3541150	164	1.88415	3	0.00788768	0.0182927	0.00609451	0.0133841	#N/A
gi|26111730|gb|AE014075.1|	4536015	4536178	164	1.7622	3	0.00788768	0.0182927	0.00609451	0.0125178	Putative carboxymethylenebutenolidase
gi|26111730|gb|AE014075.1|	3865725	3865888	164	1.70732	3	0.00788768	0.0182927	0.00609451	0.012128	Methionyl-tRNA formyltransferase
gi|26111730|gb|AE014075.1|	2155146	2155308	163	1.93865	3	0.00788768	0.0184049	0.0061319	0.0137712	Flagellar protein fliS
gi|26111730|gb|AE014075.1|	2979631	2979793	163	1.89571	3	0.00788768	0.0184049	0.0061319	0.0134662	Uracil-DNA glycosylase
gi|26111730|gb|AE014075.1|	1391676	1391837	162	2.32716	3	0.00788768	0.0185185	0.00616975	0.016531	Adenylosuccinate lyase
gi|26111730|gb|AE014075.1|	4860034	4860195	162	2.15432	3	0.00788768	0.0185185	0.00616975	0.0153033	Hypothetical outer-membrane lipoprotein yjcP precursor	Hypothetical transporter yjcQ
gi|26111730|gb|AE014075.1|	632321	632482	162	1.5679	3	0.00788768	0.0185185	0.00616975	0.0111376	Bacteriophage N4 adsorption protein A precursor
gi|26111730|gb|AE014075.1|	862550	862710	161	2.98137	3	0.00788768	0.0186335	0.00620807	0.0211782	Probable tonB-dependent receptor ybiL precursor
gi|26111730|gb|AE014075.1|	577182	577341	160	1.4125	3	0.00788768	0.01875	0.00624687	0.0100337	Hypothetical protein ybaL
gi|26111730|gb|AE014075.1|	1026285	1026444	160	1.125	3	0.00788768	0.01875	0.00624687	0.00799146	MukF protein
gi|26111730|gb|AE014075.1|	2171	2329	159	1.46541	3	0.00788768	0.0188679	0.00628616	0.0104096	Aspartokinase I
gi|26111730|gb|AE014075.1|	4111919	4112076	158	2.93671	3	0.00788768	0.0189873	0.00632595	0.020861	Hypothetical transcriptional regulator yhjC
gi|26111730|gb|AE014075.1|	1984304	1984461	158	2.21519	3	0.00788768	0.0189873	0.00632595	0.0157356	Arginine N-succinyltransferase
gi|26111730|gb|AE014075.1|	3988663	3988819	157	2.24204	3	0.00788768	0.0191083	0.00636624	0.0159264	Aerobic glycerol-3-phosphate dehydrogenase
gi|26111730|gb|AE014075.1|	3819323	3819479	157	1.91083	3	0.00788768	0.0191083	0.00636624	0.0135736	Hypothetical protein yhdP
gi|26111730|gb|AE014075.1|	3133987	3134142	156	2.27564	3	0.00788768	0.0192308	0.00640705	0.0161651	Hydrogenase isoenzymes formation protein hypE
gi|26111730|gb|AE014075.1|	1293949	1294103	155	2.10968	3	0.00788768	0.0193548	0.00644838	0.0149861	Malonyl CoA-acyl carrier protein transacylase
gi|26111730|gb|AE014075.1|	2535089	2535242	154	1.92857	3	0.00788768	0.0194805	0.00649026	0.0136996	GTP cyclohydrolase I
gi|26111730|gb|AE014075.1|	2154150	2154303	154	1.5	3	0.00788768	0.0194805	0.00649026	0.0106553	Flagellar hook-associated protein 2
gi|26111730|gb|AE014075.1|	3405945	3406097	153	2.4183	3	0.00788768	0.0196078	0.00653268	0.0171784	Hypothetical protein yqgA
gi|26111730|gb|AE014075.1|	2950428	2950580	153	2.03922	3	0.00788768	0.0196078	0.00653268	0.0144856	Hypothetical protein yfHa
gi|26111730|gb|AE014075.1|	4699792	4699944	153	1.44444	3	0.00788768	0.0196078	0.00653268	0.0102606	16S ribosomal RNA
gi|26111730|gb|AE014075.1|	1114095	1114245	151	2.66887	3	0.00788768	0.0198675	0.0066192	0.0189584	Sodium/proline symporter
gi|26111730|gb|AE014075.1|	472785	472935	151	1.97351	3	0.00788768	0.0198675	0.0066192	0.0140189	Hypothetical protein yaiW
gi|26111730|gb|AE014075.1|	5111671	5111821	151	1.82781	3	0.00788768	0.0198675	0.0066192	0.0129839	Gluconate 5-dehydrogenase
gi|26111730|gb|AE014075.1|	845648	845798	151	1.81457	3	0.00788768	0.0198675	0.0066192	0.0128898	Hypothetical protein ybhO
gi|26111730|gb|AE014075.1|	1285746	1285895	150	1.24	3	0.00788768	0.02	0.00666333	0.00880836	Ribonuclease E
gi|26111730|gb|AE014075.1|	2546763	2546911	149	2.96644	3	0.00788768	0.0201342	0.00670805	0.0210722	Hypothetical transport protein yeiM
gi|26111730|gb|AE014075.1|	2039486	2039634	149	2.14765	3	0.00788768	0.0201342	0.00670805	0.0152559	Ribonuclease D
gi|26111730|gb|AE014075.1|	4446718	4446865	148	1.41892	3	0.00788768	0.0202703	0.00675337	0.0100793	23S ribosomal RNA
gi|26111730|gb|AE014075.1|	3975417	3975563	147	2.41497	3	0.00788768	0.0204082	0.00679932	0.0171548	4-alpha-glucanotransferase
gi|26111730|gb|AE014075.1|	2970238	2970384	147	2.23129	3	0.00788768	0.0204082	0.00679932	0.01585	Sigma-E factor Regulatory protein rseC
gi|26111730|gb|AE014075.1|	3274805	3274951	147	2.10204	3	0.00788768	0.0204082	0.00679932	0.0149319	Phosphoenolpyruvate-protein phosphotransferase ptsP
gi|26111730|gb|AE014075.1|	3654930	3655076	147	1.54422	3	0.00788768	0.0204082	0.00679932	0.0109694	Hypothetical protein	RpoD protein
gi|26111730|gb|AE014075.1|	991422	991567	146	2.26027	3	0.00788768	0.0205479	0.00684589	0.0160559	Outer-membrane lipoproteins carrier protein precursor
gi|26111730|gb|AE014075.1|	3540536	3540680	145	1.37931	3	0.00788768	0.0206897	0.0068931	0.00979796	#N/A
gi|26111730|gb|AE014075.1|	4980905	4981049	145	1.33103	3	0.00788768	0.0206897	0.0068931	0.00945503	60 kDa chaperonin
gi|26111730|gb|AE014075.1|	1031911	1032054	144	2.4375	3	0.00788768	0.0208333	0.00694097	0.0173148	Hypothetical protein ycbB
gi|26111730|gb|AE014075.1|	881642	881785	144	2.22917	3	0.00788768	0.0208333	0.00694097	0.0158349	Putative formate acetyltransferase 3
gi|26111730|gb|AE014075.1|	3730883	3731026	144	1.80556	3	0.00788768	0.0208333	0.00694097	0.0128258	Hypothetical protein yraP precursor
gi|26111730|gb|AE014075.1|	4626564	4626706	143	2.67832	3	0.00788768	0.020979	0.00698951	0.0190255	Hypothetical protein yiiP
gi|26111730|gb|AE014075.1|	2006591	2006733	143	2.41958	3	0.00788768	0.020979	0.00698951	0.0171875	Protease IV
gi|26111730|gb|AE014075.1|	703519	703661	143	1.62937	3	0.00788768	0.020979	0.00698951	0.0115743	Penicillin-binding protein 5 precursor
gi|26111730|gb|AE014075.1|	4807230	4807372	143	1.47552	3	0.00788768	0.020979	0.00698951	0.0104814	Aromatic-amino-acid aminotransferase
gi|26111730|gb|AE014075.1|	2526505	2526647	143	1.38462	3	0.00788768	0.020979	0.00698951	0.00983564	Hypothetical oxidoreductase yeiT
gi|26111730|gb|AE014075.1|	2881293	2881434	142	2.56338	3	0.00788768	0.0211268	0.00703873	0.018209	Polyphosphate kinase
gi|26111730|gb|AE014075.1|	995352	995493	142	2.43662	3	0.00788768	0.0211268	0.00703873	0.0173086	Anaerobic dimethyl sulfoxide reductase chain A precursor
gi|26111730|gb|AE014075.1|	2421998	2422138	141	2.14894	3	0.00788768	0.0212766	0.00708865	0.015265	Tyrosine-protein kinase wzc
gi|26111730|gb|AE014075.1|	3981519	3981659	141	1.29787	3	0.00788768	0.0212766	0.00708865	0.00921946	MalT Regulatory protein
gi|26111730|gb|AE014075.1|	570924	571063	140	1.85	3	0.00788768	0.0214286	0.00713928	0.0131415	Chaperone protein htpG
gi|26111730|gb|AE014075.1|	1638839	1638978	140	1.75714	3	0.00788768	0.0214286	0.00713928	0.0124819	Hypothetical protein ynaI
gi|26111730|gb|AE014075.1|	1847963	1848102	140	1.75714	3	0.00788768	0.0214286	0.00713928	0.0124819	Fumarate hydratase class I, aerobic
gi|26111730|gb|AE014075.1|	4545776	4545913	138	2.55797	3	0.00788768	0.0217391	0.00724275	0.0181706	Hypothetical protein yigP
gi|26111730|gb|AE014075.1|	1708162	1708299	138	1.69565	3	0.00788768	0.0217391	0.00724275	0.0120451	Hypothetical protein ydcY	Hypothetical protein ydcZ
gi|26111730|gb|AE014075.1|	3536246	3536383	138	1.34058	3	0.00788768	0.0217391	0.00724275	0.00952283	Malate synthase G
gi|26111730|gb|AE014075.1|	4867215	4867351	137	2.94891	3	0.00788768	0.0218978	0.00729562	0.0209476	D-allulose-6-phosphate 3-epimerase
gi|26111730|gb|AE014075.1|	4379812	4379947	136	2.11765	3	0.00788768	0.0220588	0.00734926	0.0150427	DNA gyrase subunit B
gi|26111730|gb|AE014075.1|	2678075	2678209	135	1.82222	3	0.00788768	0.0222222	0.0074037	0.0129442	NADH dehydrogenase I chain J
gi|26111730|gb|AE014075.1|	1832674	1832808	135	1.74074	3	0.00788768	0.0222222	0.0074037	0.0123654	Putative protease ydgD precursor
gi|26111730|gb|AE014075.1|	4605155	4605289	135	1.19259	3	0.00788768	0.0222222	0.0074037	0.00847161	Formate dehydrogenase
gi|26111730|gb|AE014075.1|	4461296	4461429	134	2.38806	3	0.00788768	0.0223881	0.00745895	0.0169636	ATP-dependent DNA helicase rep
gi|26111730|gb|AE014075.1|	4618772	4618905	134	2.08209	3	0.00788768	0.0223881	0.00745895	0.0147902	L-rhamnose operon transcriptional activator rhaR
gi|26111730|gb|AE014075.1|	5207083	5207216	134	1.90299	3	0.00788768	0.0223881	0.00745895	0.0135179	Thymidine phosphorylase
gi|26111730|gb|AE014075.1|	790185	790318	134	1.73134	3	0.00788768	0.0223881	0.00745895	0.0122986	Succinyl-CoA synthetase beta chain
gi|26111730|gb|AE014075.1|	2026152	2026285	134	1.58955	3	0.00788768	0.0223881	0.00745895	0.0112914	Hypothetical protein yeaH
gi|26111730|gb|AE014075.1|	714082	714213	132	1.34848	3	0.00788768	0.0227273	0.00757197	0.00957899	Leucyl-tRNA synthetase
gi|26111730|gb|AE014075.1|	4073083	4073213	131	2.33588	3	0.00788768	0.0229008	0.00762977	0.016593	Low-affinity inorganic phosphate transporter 1
gi|26111730|gb|AE014075.1|	1682445	1682575	131	2.22137	3	0.00788768	0.0229008	0.00762977	0.0157796	Aldehyde dehydrogenase A
gi|26111730|gb|AE014075.1|	973100	973230	131	1.80916	3	0.00788768	0.0229008	0.00762977	0.0128514	Hypothetical protein ybjX
gi|26111730|gb|AE014075.1|	4203493	4203623	131	1.38931	3	0.00788768	0.0229008	0.00762977	0.00986901	Mannitol operon repressor
gi|26111730|gb|AE014075.1|	1746900	1747029	130	1.92308	3	0.00788768	0.0230769	0.00768846	0.0136606	NAD-dependent malic enzyme
gi|26111730|gb|AE014075.1|	2401492	2401621	130	1.35385	3	0.00788768	0.0230769	0.00768846	0.00961707	UTP--glucose-1-phosphate uridylyltransferase
gi|26111730|gb|AE014075.1|	867289	867417	129	2.93023	3	0.00788768	0.0232558	0.00774806	0.020815	Hypothetical protein ybiO
gi|26111730|gb|AE014075.1|	5200403	5200531	129	1.96124	3	0.00788768	0.0232558	0.00774806	0.0139317	Osmotically inducible protein Y precursor	Hypothetical protein
gi|26111730|gb|AE014075.1|	2101646	2101774	129	1.76744	3	0.00788768	0.0232558	0.00774806	0.0125551	Aspartyl-tRNA synthetase
gi|26111730|gb|AE014075.1|	957803	957931	129	1.32558	3	0.00788768	0.0232558	0.00774806	0.00941629	Arginine transport ATP-binding protein artP
gi|26111730|gb|AE014075.1|	1550494	1550621	128	2.14844	3	0.00788768	0.0234375	0.00780859	0.0152615	Oligopeptide transport ATP-binding protein oppF
gi|26111730|gb|AE014075.1|	3290751	3290878	128	1.78906	3	0.00788768	0.0234375	0.00780859	0.0127086	2-deoxy-D-gluconate 3-dehydrogenase
gi|26111730|gb|AE014075.1|	4350246	4350372	127	2.0315	3	0.00788768	0.023622	0.00787007	0.0144308	Probable adenine deaminase
gi|26111730|gb|AE014075.1|	3939553	3939678	126	2.76984	3	0.00788768	0.0238095	0.00793254	0.0196756	Tryptophanyl-tRNA synthetase
gi|26111730|gb|AE014075.1|	5004976	5005101	126	2	3	0.00788768	0.0238095	0.00793254	0.014207	N-acetylmuramoyl-L-alanine amidase amiB precursor
gi|26111730|gb|AE014075.1|	1628005	1628130	126	1.65873	3	0.00788768	0.0238095	0.00793254	0.0117828	Hypothetical protein ycjX
gi|26111730|gb|AE014075.1|	575103	575227	125	2.744	3	0.00788768	0.024	0.007996	0.0194921	Inosine-guanosine kinase
gi|26111730|gb|AE014075.1|	526620	526744	125	2.408	3	0.00788768	0.024	0.007996	0.0171053	AmpG protein
gi|26111730|gb|AE014075.1|	4718413	4718537	125	2.312	3	0.00788768	0.024	0.007996	0.0164233	DNA-directed RNA polymerase beta' chain
gi|26111730|gb|AE014075.1|	5196658	5196782	125	2.296	3	0.00788768	0.024	0.007996	0.0163097	Hypothetical protein	DNA polymerase III, psi subunit
gi|26111730|gb|AE014075.1|	3957668	3957792	125	2.216	3	0.00788768	0.024	0.007996	0.0157414	Hypothetical protein yhgE
gi|26111730|gb|AE014075.1|	1253241	1253363	123	2.2439	3	0.00788768	0.0243902	0.00812601	0.0159396	Periplasmic glucans biosynthesis protein mdoG precursor
gi|26111730|gb|AE014075.1|	25042	25164	123	2.0813	3	0.00788768	0.0243902	0.00812601	0.0147846	Isoleucyl-tRNA synthetase
gi|26111730|gb|AE014075.1|	2595687	2595809	123	1.80488	3	0.00788768	0.0243902	0.00812601	0.012821	Alkylated DNA repair protein alkB
gi|26111730|gb|AE014075.1|	2427377	2427498	122	2.72951	3	0.00788768	0.0245902	0.00819262	0.0193891	Protein asmA precursor
gi|26111730|gb|AE014075.1|	3581775	3581896	122	2.63115	3	0.00788768	0.0245902	0.00819262	0.0186904	Conserved hypothetical protein
gi|26111730|gb|AE014075.1|	3151020	3151141	122	2.43443	3	0.00788768	0.0245902	0.00819262	0.017293	Lipoprotein nlpD precursor
gi|26111730|gb|AE014075.1|	4226896	4227017	122	2.36885	3	0.00788768	0.0245902	0.00819262	0.0168272	ADP-L-glycero-D-manno-heptose-6-epimerase
gi|26111730|gb|AE014075.1|	3165632	3165753	122	2	3	0.00788768	0.0245902	0.00819262	0.014207	Sulfite reductase [NADPH] flavoprotein alpha-component
gi|26111730|gb|AE014075.1|	2019419	2019539	121	2.19008	3	0.00788768	0.0247934	0.00826033	0.0155573	Peptide methionine sulfoxide reductase msrB
gi|26111730|gb|AE014075.1|	3070009	3070128	120	2.45	3	0.00788768	0.025	0.00832916	0.0174036	Succinate-semialdehyde dehydrogenase (NADP+)
gi|26111730|gb|AE014075.1|	5226993	5227112	120	1.83333	3	0.00788768	0.025	0.00832916	0.0130231	Sensor protein creC
gi|26111730|gb|AE014075.1|	3925032	3925151	120	1.79167	3	0.00788768	0.025	0.00832916	0.0127271	Hypothetical protein yhfC
gi|26111730|gb|AE014075.1|	1026446	1026565	120	1.68333	3	0.00788768	0.025	0.00832916	0.0119576	MukF protein	MukE protein
gi|26111730|gb|AE014075.1|	2092910	2093028	119	2.05042	3	0.00788768	0.0252101	0.00839916	0.0145652	Hypothetical protein yebA precursor
gi|26111730|gb|AE014075.1|	3285856	3285974	119	1.28571	3	0.00788768	0.0252101	0.00839916	0.0091331	Diaminopimelate decarboxylase
gi|26111730|gb|AE014075.1|	2072108	2072225	118	1.5	3	0.00788768	0.0254237	0.00847033	0.0106553	Hypothetical protein yebU
gi|26111730|gb|AE014075.1|	535464	535580	117	2.24786	3	0.00788768	0.025641	0.00854273	0.0159677	DNA-binding protein HU-beta
gi|26111730|gb|AE014075.1|	686230	686346	117	2.10256	3	0.00788768	0.025641	0.00854273	0.0149356	Citrate carrier/transporter
gi|26111730|gb|AE014075.1|	787029	787145	117	1.8547	3	0.00788768	0.025641	0.00854273	0.0131749	2-oxoglutarate dehydrogenase E1 component
gi|26111730|gb|AE014075.1|	631915	632030	116	2.38793	3	0.00788768	0.0258621	0.00861637	0.0169627	Bacteriophage N4 adsorption protein A precursor
gi|26111730|gb|AE014075.1|	839797	839912	116	1.81034	3	0.00788768	0.0258621	0.00861637	0.0128598	Molybdenum cofactor biosynthesis protein A
gi|26111730|gb|AE014075.1|	4608765	4608877	113	2.23894	3	0.00788768	0.0265487	0.00884513	0.0159043	Formate dehydrogenase-O, major subunit
gi|26111730|gb|AE014075.1|	531658	531770	113	1.9646	3	0.00788768	0.0265487	0.00884513	0.0139556	ATP-dependent Clp protease ATP-binding subunit clpX
gi|26111730|gb|AE014075.1|	4750037	4750148	112	3	3	0.00788768	0.0267857	0.0089241	0.0213106	Isocitrate dehydrogenase kinase/phosphatase
gi|26111730|gb|AE014075.1|	749386	749497	112	2.17857	3	0.00788768	0.0267857	0.0089241	0.0154755	Glutaminyl-tRNA synthetase
gi|26111730|gb|AE014075.1|	2739832	2739943	112	1.94643	3	0.00788768	0.0267857	0.0089241	0.0138265	Putative fatty oxidation complex alpha subunit
gi|26111730|gb|AE014075.1|	1494901	1495012	112	1.50893	3	0.00788768	0.0267857	0.0089241	0.0107187	Glycerol metabolism operon Regulatory protein
gi|26111730|gb|AE014075.1|	3902624	3902734	111	2.10811	3	0.00788768	0.027027	0.0090045	0.014975	Elongation factor Tu
gi|26111730|gb|AE014075.1|	3804812	3804922	111	2.07207	3	0.00788768	0.027027	0.0090045	0.014719	Protease degQ precursor
gi|26111730|gb|AE014075.1|	2585135	2585244	110	2.42727	3	0.00788768	0.0272727	0.00908636	0.0172422	Heme exporter protein A	Cytochrome c-type protein napC
gi|26111730|gb|AE014075.1|	1550128	1550236	109	2.13761	3	0.00788768	0.0275229	0.00916972	0.0151846	Oligopeptide transport ATP-binding protein oppF
gi|26111730|gb|AE014075.1|	3657940	3658047	108	2.62963	3	0.00788768	0.0277778	0.00925462	0.0186796	Hypothetical protein yqjI
gi|26111730|gb|AE014075.1|	4417800	4417907	108	1.87037	3	0.00788768	0.0277778	0.00925462	0.0132862	ATP synthase beta chain
gi|26111730|gb|AE014075.1|	5086277	5086383	107	2.58879	3	0.00788768	0.0280374	0.00934112	0.0183895	Mg(2+) transport ATPase, P-type 1
gi|26111730|gb|AE014075.1|	1395644	1395750	107	2.28037	3	0.00788768	0.0280374	0.00934112	0.0161987	Hypothetical protein
gi|26111730|gb|AE014075.1|	4776800	4776905	106	2.72642	3	0.00788768	0.0283019	0.00942924	0.0193671	Maltose transport system permease protein malG
gi|26111730|gb|AE014075.1|	1086763	1086868	106	2.63208	3	0.00788768	0.0283019	0.00942924	0.018697	Sfa protein	GnsB protein
gi|26111730|gb|AE014075.1|	4195536	4195641	106	1.75472	3	0.00788768	0.0283019	0.00942924	0.0124647	Selenocysteine-specific elongation factor	L-seryl-tRNA(Sec) selenium transferase
gi|26111730|gb|AE014075.1|	5057691	5057796	106	1.57547	3	0.00788768	0.0283019	0.00942924	0.0111914	Peptide methionine sulfoxide reductase msrA
gi|26111730|gb|AE014075.1|	4703860	4703964	105	2.6	3	0.00788768	0.0285714	0.00951904	0.0184692	23S ribosomal RNA
gi|26111730|gb|AE014075.1|	2813941	2814045	105	2.57143	3	0.00788768	0.0285714	0.00951904	0.0182662	Cysteine synthase A
gi|26111730|gb|AE014075.1|	1498933	1499037	105	2.3619	3	0.00788768	0.0285714	0.00951904	0.0167778	Hypothetical protein ychH	Putative sulfate transporter ychM
gi|26111730|gb|AE014075.1|	2969070	2969174	105	2.33333	3	0.00788768	0.0285714	0.00951904	0.0165749	GTP-binding protein lepA
gi|26111730|gb|AE014075.1|	2866198	2866301	104	2.50962	3	0.00788768	0.0288462	0.00961057	0.0178271	Hypothetical protein ypfI
gi|26111730|gb|AE014075.1|	2156717	2156820	104	2.48077	3	0.00788768	0.0288462	0.00961057	0.0176222	Cytoplasmic alpha-amylase
gi|26111730|gb|AE014075.1|	1254004	1254107	104	2.38462	3	0.00788768	0.0288462	0.00961057	0.0169392	Periplasmic glucans biosynthesis protein mdoG precursor
gi|26111730|gb|AE014075.1|	4693877	4693980	104	2.33654	3	0.00788768	0.0288462	0.00961057	0.0165976	Hypothetical protein yijC
gi|26111730|gb|AE014075.1|	752948	753050	103	1.97087	3	0.00788768	0.0291262	0.00970388	0.0140001	Ferric uptake regulation protein
gi|26111730|gb|AE014075.1|	4257384	4257485	102	2.11765	3	0.00788768	0.0294118	0.00979901	0.0150427	ATP-dependent DNA helicase recG
gi|26111730|gb|AE014075.1|	2685349	2685450	102	2.04902	3	0.00788768	0.0294118	0.00979901	0.0145553	NADH dehydrogenase I chain C/D
gi|26111730|gb|AE014075.1|	2064892	2064993	102	1.52941	3	0.00788768	0.0294118	0.00979901	0.0108642	Tail-specific protease precursor
gi|26111730|gb|AE014075.1|	557902	558002	101	2.22772	3	0.00788768	0.029703	0.00989603	0.0158247	Acriflavine resistance protein B
gi|26111730|gb|AE014075.1|	181348	181447	100	1.92	3	0.00788768	0.03	0.00999499	0.0136388	Ferrichrome-binding periplasmic protein precursor
gi|26111730|gb|AE014075.1|	3400920	3401019	100	1.86	3	0.00788768	0.03	0.00999499	0.0132125	Membrane-bound lytic murein transglycosylase C precursor
gi|26111730|gb|AE014075.1|	136353	136451	99	2.39394	3	0.00788768	0.030303	0.010096	0.0170054
gi|26111730|gb|AE014075.1|	3191726	3191824	99	2.19192	3	0.00788768	0.030303	0.010096	0.0155703	Sensor protein barA
gi|26111730|gb|AE014075.1|	39619	39716	98	2.55102	3	0.00788768	0.0306122	0.010199	0.0181212	Probable crotonobetaine/carnitine-CoA ligase
gi|26111730|gb|AE014075.1|	1039569	1039666	98	1.87755	3	0.00788768	0.0306122	0.010199	0.0133372	Asparaginyl-tRNA synthetase
gi|26111730|gb|AE014075.1|	654149	654246	98	1.80612	3	0.00788768	0.0306122	0.010199	0.0128298	Ferrienterobactin receptor precursor
gi|26111730|gb|AE014075.1|	224816	224913	98	1.5102	3	0.00788768	0.0306122	0.010199	0.0107278	Hypothetical protein yaeQ	Hypothetical protein yaeJ
gi|26111730|gb|AE014075.1|	5064015	5064112	98	1.2449	3	0.00788768	0.0306122	0.010199	0.00884316	Hypothetical protein ytfP
gi|26111730|gb|AE014075.1|	699036	699132	97	2.98969	3	0.00788768	0.0309278	0.0103041	0.0212373	Putative amidase
gi|26111730|gb|AE014075.1|	1290067	1290163	97	2.56701	3	0.00788768	0.0309278	0.0103041	0.0182348	Maf-like protein yceF	Hypothetical protein
gi|26111730|gb|AE014075.1|	2564705	2564800	96	2.75	3	0.00788768	0.03125	0.0104115	0.0195347	Hypothetical protein yejA precursor	Hypothetical ABC transporter permease protein yejB
gi|26111730|gb|AE014075.1|	4284008	4284103	96	2.1875	3	0.00788768	0.03125	0.0104115	0.015539	Hypothetical protein
gi|26111730|gb|AE014075.1|	887615	887709	95	2.38947	3	0.00788768	0.0315789	0.010521	0.0169737	Putative L-asparaginase precursor
gi|26111730|gb|AE014075.1|	2823948	2824042	95	1.55789	3	0.00788768	0.0315789	0.010521	0.0110665	Oxidoreductase ucpA
gi|26111730|gb|AE014075.1|	1474156	1474250	95	1.44211	3	0.00788768	0.0315789	0.010521	0.010244	Hypothetical protein ycgB
gi|26111730|gb|AE014075.1|	2988964	2989057	94	2.37234	3	0.00788768	0.0319149	0.010633	0.016852	23S ribosomal RNA
gi|26111730|gb|AE014075.1|	5013481	5013571	91	2.97802	3	0.00788768	0.032967	0.0109835	0.0211544	Adenylosuccinate synthetase
gi|26111730|gb|AE014075.1|	3714632	3714722	91	2.2967	3	0.00788768	0.032967	0.0109835	0.0163147	HtrA suppressor protein	Hypothetical protein yhaV
gi|26111730|gb|AE014075.1|	160060	160150	91	1.9011	3	0.00788768	0.032967	0.0109835	0.0135045	3-methyl-2-oxobutanoate hydroxymethyltransferase
gi|26111730|gb|AE014075.1|	3330920	3331009	90	2.25556	3	0.00788768	0.0333333	0.0111055	0.0160224	Lysyl-tRNA synthetase	Hypothetical protein
gi|26111730|gb|AE014075.1|	4565999	4566088	90	2.2	3	0.00788768	0.0333333	0.0111055	0.0156277	23S ribosomal RNA
gi|26111730|gb|AE014075.1|	3285546	3285634	89	2.23596	3	0.00788768	0.0337079	0.0112303	0.0158832	Galactose operon repressor
gi|26111730|gb|AE014075.1|	4710780	4710867	88	2.09091	3	0.00788768	0.0340909	0.0113579	0.0148528	Hypothetical protein	50S ribosomal protein L11
gi|26111730|gb|AE014075.1|	1844282	1844368	87	2.12644	3	0.00788768	0.0344828	0.0114885	0.0151052	Sensor protein rstB
gi|26111730|gb|AE014075.1|	2961020	2961106	87	1.93103	3	0.00788768	0.0344828	0.0114885	0.0137171	Hypothetical protein yfhB
gi|26111730|gb|AE014075.1|	945852	945936	85	2.04706	3	0.00788768	0.0352941	0.0117588	0.0145413	Oxygen-insensitive NADPH nitroreductase
gi|26111730|gb|AE014075.1|	698950	699034	85	1.62353	3	0.00788768	0.0352941	0.0117588	0.0115328	Putative amidase
gi|26111730|gb|AE014075.1|	3870353	3870436	84	2.71429	3	0.00788768	0.0357143	0.0118988	0.019281	Zn(II)-responsive regulator of zntA
gi|26111730|gb|AE014075.1|	4011473	4011556	84	2.61905	3	0.00788768	0.0357143	0.0118988	0.0186045	Hypothetical protein yhgN
gi|26111730|gb|AE014075.1|	13365	13447	83	1.78313	3	0.00788768	0.0361446	0.0120422	0.0126665	Putative glutamate dehydrogenase	Chaperone protein dnaK
gi|26111730|gb|AE014075.1|	2585053	2585133	81	2.74074	3	0.00788768	0.037037	0.0123395	0.0194689	Heme exporter protein A
gi|26111730|gb|AE014075.1|	961603	961683	81	1.55556	3	0.00788768	0.037037	0.0123395	0.0110499	Hypothetical protein ybjT
gi|26111730|gb|AE014075.1|	3575778	3575858	81	1.4321	3	0.00788768	0.037037	0.0123395	0.0101729	Hypothetical protein yghB
gi|26111730|gb|AE014075.1|	3340819	3340898	80	3	3	0.00788768	0.0375	0.0124937	0.0213106	6-phospho-beta-glucosidase bglA
gi|26111730|gb|AE014075.1|	3010461	3010540	80	2.9875	3	0.00788768	0.0375	0.0124937	0.0212218	Hypothetical protein ypjD
gi|26111730|gb|AE014075.1|	3361212	3361290	79	1.3038	3	0.00788768	0.0379747	0.0126519	0.00926155	Hypothetical protein yggB
gi|26111730|gb|AE014075.1|	2049045	2049121	77	3	3	0.00788768	0.038961	0.0129805	0.0213106	L-serine dehydratase 1
gi|26111730|gb|AE014075.1|	1003626	1003701	76	2.26316	3	0.00788768	0.0394737	0.0131513	0.0160764	Hypothetical protein	#N/A
gi|26111730|gb|AE014075.1|	2535342	2535416	75	2.28	3	0.00788768	0.04	0.0133267	0.016196	GTP cyclohydrolase I
gi|26111730|gb|AE014075.1|	1934251	1934324	74	2.18919	3	0.00788768	0.0405405	0.0135067	0.0155509	Hypothetical protein ydiO
gi|26111730|gb|AE014075.1|	2369984	2370057	74	1.67568	3	0.00788768	0.0405405	0.0135067	0.0119032	Hypothetical protein yeeA
gi|26111730|gb|AE014075.1|	138346	138419	74	1.54054	3	0.00788768	0.0405405	0.0135067	0.0109433	Dihydrolipoamide dehydrogenase
gi|26111730|gb|AE014075.1|	85290	85361	72	3	3	0.00788768	0.0416667	0.0138819	0.0213106	3-isopropylmalate dehydrogenase
gi|26111730|gb|AE014075.1|	1733874	1733944	71	2.98592	3	0.00788768	0.0422535	0.0140775	0.0212105	Respiratory nitrate reductase 2 alpha chain
gi|26111730|gb|AE014075.1|	1252536	1252606	71	1.73239	3	0.00788768	0.0422535	0.0140775	0.0123061	Hypothetical protein
gi|26111730|gb|AE014075.1|	1747999	1748068	70	2.9	3	0.00788768	0.0428571	0.0142786	0.0206002	NAD-dependent malic enzyme
gi|26111730|gb|AE014075.1|	2543160	2543229	70	2.1	3	0.00788768	0.0428571	0.0142786	0.0149174	Endonuclease IV
gi|26111730|gb|AE014075.1|	4446506	4446575	70	2.04286	3	0.00788768	0.0428571	0.0142786	0.0145115	23S ribosomal RNA
gi|26111730|gb|AE014075.1|	3781412	3781481	70	1.97143	3	0.00788768	0.0428571	0.0142786	0.0140041	Hypothetical protein yhbJ	Phosphocarrier protein NPr
gi|26111730|gb|AE014075.1|	4697500	4697568	69	2.89855	3	0.00788768	0.0434783	0.0144855	0.0205899	Vitamin B12 receptor precursor
gi|26111730|gb|AE014075.1|	4486554	4486621	68	1.70588	3	0.00788768	0.0441176	0.0146985	0.0121178
gi|26111730|gb|AE014075.1|	2784229	2784295	67	2.38806	3	0.00788768	0.0447761	0.0149179	0.0169636	Hypothetical transcriptional regulator ypdC
gi|26111730|gb|AE014075.1|	2642425	2642491	67	2.22388	3	0.00788768	0.0447761	0.0149179	0.0157974	Anaerobic glycerol-3-phosphate dehydrogenase subunit C
gi|26111730|gb|AE014075.1|	583918	583983	66	1.60606	3	0.00788768	0.0454545	0.0151439	0.0114087	Copper-transporting P-type ATPase
gi|26111730|gb|AE014075.1|	1506561	1506625	65	3	3	0.00788768	0.0461538	0.0153769	0.0213106	Protein methyltransferase hemK
gi|26111730|gb|AE014075.1|	4740541	4740604	64	2.45312	3	0.00788768	0.046875	0.0156172	0.0174258	16S ribosomal RNA
gi|26111730|gb|AE014075.1|	4355518	4355581	64	1.76562	3	0.00788768	0.046875	0.0156172	0.0125422	Transcriptional Regulatory protein uhpA
gi|26111730|gb|AE014075.1|	508684	508746	63	2.2381	3	0.00788768	0.047619	0.0158651	0.0158984	6,7-dimethyl-8-ribityllumazine synthase
gi|26111730|gb|AE014075.1|	2835079	2835140	62	2.67742	3	0.00788768	0.0483871	0.016121	0.0190191	Ethanolamine ammonia-lyase heavy chain
gi|26111730|gb|AE014075.1|	3804721	3804782	62	2.3871	3	0.00788768	0.0483871	0.016121	0.0169568	Protease degQ precursor
gi|26111730|gb|AE014075.1|	844170	844231	62	1.95161	3	0.00788768	0.0483871	0.016121	0.0138633	Hypothetical protein ybhN
gi|26111730|gb|AE014075.1|	2057708	2057765	58	2.60345	3	0.00788768	0.0517241	0.0172327	0.0184936	Hypothetical protein yebN
gi|26111730|gb|AE014075.1|	881787	881843	57	3	3	0.00788768	0.0526316	0.0175351	0.0213106	Putative formate acetyltransferase 3
gi|26111730|gb|AE014075.1|	2381777	2381833	57	3	3	0.00788768	0.0526316	0.0175351	0.0213106	Histidine biosynthesis bifunctional protein hisB
gi|26111730|gb|AE014075.1|	2722520	2722576	57	2.68421	3	0.00788768	0.0526316	0.0175351	0.0190673	3-oxoacyl-[acyl-carrier-protein] synthase I
gi|26111730|gb|AE014075.1|	1873831	1873886	56	2.46429	3	0.00788768	0.0535714	0.0178482	0.0175051	Hypothetical transporter ydgR
gi|26111730|gb|AE014075.1|	3637961	3638014	54	1.94444	3	0.00788768	0.0555556	0.0185092	0.0138124	Glutamate-ammonia-ligase adenylyltransferase
gi|26111730|gb|AE014075.1|	3016131	3016183	53	2.66038	3	0.00788768	0.0566038	0.0188585	0.018898
gi|26111730|gb|AE014075.1|	1395338	1395389	52	2.67308	3	0.00788768	0.0576923	0.0192211	0.0189883	Hypothetical protein
gi|26111730|gb|AE014075.1|	3100245	3100296	52	1.86538	3	0.00788768	0.0576923	0.0192211	0.0132508	Hypothetical protein
gi|26111730|gb|AE014075.1|	2993358	2993406	49	2.32653	3	0.00788768	0.0612245	0.0203979	0.0165266	16S ribosomal RNA
gi|26111730|gb|AE014075.1|	2960345	2960392	48	2.54167	3	0.00788768	0.0625	0.0208229	0.0180548	Hypothetical protein yfhC
gi|26111730|gb|AE014075.1|	4900524	4900565	42	2.2619	3	0.00788768	0.0714286	0.0237976	0.0160675	Alpha-galactosidase
gi|26111730|gb|AE014075.1|	1522907	1522948	42	1.64286	3	0.00788768	0.0714286	0.0237976	0.0116701	Respiratory nitrate reductase 1 beta chain
gi|26111730|gb|AE014075.1|	2784505	2784540	36	2.5	3	0.00788768	0.0833333	0.0277639	0.0177588	Putative phosphoenolpyruvate-protein phosphotransferase ypdD
gi|26111730|gb|AE014075.1|	510989	511022	34	2.52941	3	0.00788768	0.0882353	0.029397	0.0179677	Phosphatidylglycerophosphatase A
gi|26111730|gb|AE014075.1|	5050118	5050150	33	2.51515	3	0.00788768	0.0909091	0.0302879	0.0178664	Hypothetical protein ytfF
gi|26111730|gb|AE014075.1|	2526472	2526503	32	2.8125	3	0.00788768	0.09375	0.0312344	0.0199787	Hypothetical oxidoreductase yeiT
gi|26111730|gb|AE014075.1|	2004565	2004596	32	1.9375	3	0.00788768	0.09375	0.0312344	0.0137631	Selenide,water dikinase
gi|26111730|gb|AE014075.1|	4487578	4487604	27	2.62963	3	0.00788768	0.111111	0.0370185	0.0186796	HemY protein
gi|26111730|gb|AE014075.1|	785188	785212	25	3	3	0.00788768	0.12	0.03998	0.0213106
gi|26111730|gb|AE014075.1|	3879399	3879423	25	2.24	3	0.00788768	0.12	0.03998	0.0159119	Hypothetical protein	50S ribosomal protein L14
gi|26111730|gb|AE014075.1|	143237	143260	24	2.04167	3	0.00788768	0.125	0.0416458	0.014503	Aconitate hydratase 2
gi|26111730|gb|AE014075.1|	803377	803399	23	2.69565	3	0.00788768	0.130435	0.0434565	0.0191486	tRNA-Val
gi|26111730|gb|AE014075.1|	2629927	2629947	21	3	3	0.00788768	0.142857	0.0475952	0.0213106	Hypothetical protein yfaL precursor
gi|26111730|gb|AE014075.1|	1050236	1050253	18	2.83333	3	0.00788768	0.166667	0.0555277	0.0201266	Hypothetical protein ycbW
gi|26111730|gb|AE014075.1|	1747982	1747997	16	3	3	0.00788768	0.1875	0.0624687	0.0213106	NAD-dependent malic enzyme
gi|26111730|gb|AE014075.1|	752617	752632	16	2.875	3	0.00788768	0.1875	0.0624687	0.0204226	Ferric uptake regulation protein
gi|26111730|gb|AE014075.1|	3084223	3084238	16	2.875	3	0.00788768	0.1875	0.0624687	0.0204226	Ribonucleoside-diphosphate reductase 2 beta chain
gi|26111730|gb|AE014075.1|	3870910	3870924	15	3	3	0.00788768	0.2	0.0666333	0.0213106
gi|26111730|gb|AE014075.1|	3029444	3029458	15	2.93333	3	0.00788768	0.2	0.0666333	0.020837	Putative tail component of prophage
gi|26111730|gb|AE014075.1|	3238758	3238771	14	3	3	0.00788768	0.214286	0.0713928	0.0213106	Hypothetical protein
gi|26111730|gb|AE014075.1|	785176	785186	11	2.27273	3	0.00788768	0.272727	0.0908636	0.0161444
gi|26111730|gb|AE014075.1|	96691	96699	9	3	3	0.00788768	0.333333	0.111055	0.0213106	Peptidoglycan synthetase ftsI precursor
gi|26111730|gb|AE014075.1|	5199742	5199750	9	2.77778	3	0.00788768	0.333333	0.111055	0.019732	Peptide chain release factor 3
gi|26111730|gb|AE014075.1|	147494	147501	8	3	3	0.00788768	0.375	0.124937	0.0213106	Blue copper oxidase cueO precursor
gi|26111730|gb|AE014075.1|	3654749	3654755	7	3	3	0.00788768	0.428571	0.142786	0.0213106	Hypothetical protein	RpoD protein
gi|26111730|gb|AE014075.1|	1712330	1712679	350	1	2	0.00525845	0.00571429	0.00190381	0.00710352	Hypothetical protein yncE precursor
gi|26111730|gb|AE014075.1|	3881558	3881880	323	1.13313	2	0.00525845	0.00619195	0.00206295	0.00804919	Hypothetical protein	50S ribosomal protein L22
gi|26111730|gb|AE014075.1|	667210	667519	310	1.12258	2	0.00525845	0.00645161	0.00214946	0.00797427	Isochorismate synthase entC
gi|26111730|gb|AE014075.1|	2586835	2587130	296	1.10473	2	0.00525845	0.00675676	0.00225112	0.00784747	Ferredoxin-type protein napH	Ferredoxin-type protein napG
gi|26111730|gb|AE014075.1|	2091337	2091618	282	1.03901	2	0.00525845	0.0070922	0.00236288	0.00738061	Lipid A biosynthesis (KDO)2-(lauroyl)-lipid IVA acyltransferase
gi|26111730|gb|AE014075.1|	1617012	1617287	276	1.27536	2	0.00525845	0.00724638	0.00241425	0.00905956	Hypothetical ABC transporter permease protein ycjP
gi|26111730|gb|AE014075.1|	3145891	3146156	266	1.16165	2	0.00525845	0.0075188	0.00250501	0.00825183	Hypothetical protein ygbM
gi|26111730|gb|AE014075.1|	1002383	1002645	263	1.02662	2	0.00525845	0.00760456	0.00253359	0.00729259	#N/A
gi|26111730|gb|AE014075.1|	3664615	3664873	259	1.07722	2	0.00525845	0.00772201	0.00257271	0.00765205	Evolved beta-galactosidase alpha-subunit
gi|26111730|gb|AE014075.1|	4722326	4722583	258	1.13953	2	0.00525845	0.00775194	0.00258269	0.00809471	Thiazole biosynthesis protein thiH
gi|26111730|gb|AE014075.1|	2540978	2541233	256	1.17188	2	0.00525845	0.0078125	0.00260286	0.00832444	Hypothetical transcriptional regulator yeiE
gi|26111730|gb|AE014075.1|	4877843	4878097	255	1	2	0.00525845	0.00784314	0.00261307	0.00710352	PhnJ protein
gi|26111730|gb|AE014075.1|	3397139	3397390	252	1.28571	2	0.00525845	0.00793651	0.00264418	0.0091331	Hypothetical protein yggN
gi|26111730|gb|AE014075.1|	3648075	3648325	251	1.58566	2	0.00525845	0.00796813	0.00265471	0.0112637	L(+)-tartrate dehydratase beta subunit
gi|26111730|gb|AE014075.1|	4636484	4636734	251	1.07171	2	0.00525845	0.00796813	0.00265471	0.00761294	Glycerol kinase
gi|26111730|gb|AE014075.1|	1899592	1899839	248	1.03226	2	0.00525845	0.00806452	0.00268683	0.00733267	Multidrug resistance protein norM
gi|26111730|gb|AE014075.1|	4912017	4912263	247	1.12146	2	0.00525845	0.00809717	0.0026977	0.0079663	Hypothetical transporter yjdL
gi|26111730|gb|AE014075.1|	1571246	1571484	239	1.56067	2	0.00525845	0.0083682	0.002788	0.0110862	Hypothetical protein yciL	COB(I)alamin adenosyltransferase
gi|26111730|gb|AE014075.1|	246289	246526	238	1.43277	2	0.00525845	0.00840336	0.00279972	0.0101777	Probable hydroxyacylglutathione hydrolase	Hypothetical protein yafS
gi|26111730|gb|AE014075.1|	5215154	5215390	237	1.32911	2	0.00525845	0.00843882	0.00281153	0.00944139	Phosphoserine phosphatase	DNA repair protein radA
gi|26111730|gb|AE014075.1|	2975631	2975867	237	1.04219	2	0.00525845	0.00843882	0.00281153	0.00740325	Hypothetical protein yfiC	ATP-dependent RNA helicase srmB
gi|26111730|gb|AE014075.1|	3801495	3801731	237	1.0211	2	0.00525845	0.00843882	0.00281153	0.00725338	30S ribosomal protein S9	50S ribosomal protein L13
gi|26111730|gb|AE014075.1|	508249	508484	236	1.05508	2	0.00525845	0.00847458	0.00282344	0.00749482	Riboflavin biosynthesis protein ribD
gi|26111730|gb|AE014075.1|	1942050	1942282	233	1.03863	2	0.00525845	0.00858369	0.0028598	0.0073779	Phosphoenolpyruvate synthase
gi|26111730|gb|AE014075.1|	3887966	3888194	229	1.09607	2	0.00525845	0.00873362	0.00290975	0.00778595	Probable general secretion pathway protein D precursor
gi|26111730|gb|AE014075.1|	1110164	1110390	227	1.0793	2	0.00525845	0.00881057	0.00293539	0.00766679	PutA protein
gi|26111730|gb|AE014075.1|	1375841	1376064	224	1.03125	2	0.00525845	0.00892857	0.0029747	0.00732551	Peptidase T
gi|26111730|gb|AE014075.1|	695009	695231	223	1.73991	2	0.00525845	0.00896861	0.00298804	0.0123595	Transcriptional Regulatory protein dpiA	Anaerobic C4-dicarboxylate transporter dcuC
gi|26111730|gb|AE014075.1|	663669	663891	223	1.18834	2	0.00525845	0.00896861	0.00298804	0.0084414	Ferric enterobactin transport system permease protein fepD
gi|26111730|gb|AE014075.1|	4427004	4427224	221	1.1086	2	0.00525845	0.00904977	0.00301508	0.00787494	Protein mioC
gi|26111730|gb|AE014075.1|	456768	456986	219	1.03196	2	0.00525845	0.00913242	0.00304262	0.00733057	Hypothetical protein yaiO
gi|26111730|gb|AE014075.1|	1845999	1846216	218	1.77523	2	0.00525845	0.00917431	0.00305657	0.0126104	Fumarate hydratase class II
gi|26111730|gb|AE014075.1|	2627484	2627700	217	1.17512	2	0.00525845	0.00921659	0.00307066	0.00834745	Hypothetical protein yfaL precursor
gi|26111730|gb|AE014075.1|	652185	652401	217	1.00461	2	0.00525845	0.00921659	0.00307066	0.00713626	4'-phosphopantetheinyl transferase entD
gi|26111730|gb|AE014075.1|	1038389	1038603	215	1.05116	2	0.00525845	0.00930233	0.00309922	0.00746696	Asparaginyl-tRNA synthetase
gi|26111730|gb|AE014075.1|	4728778	4728991	214	1.31776	2	0.00525845	0.00934579	0.00311371	0.00936071	NADH pyrophosphatase	Uroporphyrinogen decarboxylase
gi|26111730|gb|AE014075.1|	2518385	2518598	214	1.08879	2	0.00525845	0.00934579	0.00311371	0.00773421	Hypothetical protein
gi|26111730|gb|AE014075.1|	4465257	4465469	213	1.23474	2	0.00525845	0.00938967	0.00312832	0.00877101	Putative ATP-dependent RNA helicase rhlB
gi|26111730|gb|AE014075.1|	4432659	4432869	211	1.12796	2	0.00525845	0.00947867	0.00315798	0.0080125	Kup system potassium uptake protein
gi|26111730|gb|AE014075.1|	125209	125419	211	1.06161	2	0.00525845	0.00947867	0.00315798	0.00754118	AmpE protein	Aromatic amino acid transport protein aroP
gi|26111730|gb|AE014075.1|	3183624	3183833	210	1.32857	2	0.00525845	0.00952381	0.00317301	0.00943753	CTP synthase
gi|26111730|gb|AE014075.1|	786373	786581	209	1.29187	2	0.00525845	0.00956938	0.0031882	0.0091768	2-oxoglutarate dehydrogenase E1 component
gi|26111730|gb|AE014075.1|	3880253	3880461	209	1.14833	2	0.00525845	0.00956938	0.0031882	0.00815715	Hypothetical protein	50S ribosomal protein L16
gi|26111730|gb|AE014075.1|	2840072	2840278	207	1.66667	2	0.00525845	0.00966184	0.003219	0.0118392	Ethanolamine utilization protein eutG	Ethanolamine utilization protein eutJ
gi|26111730|gb|AE014075.1|	3575357	3575563	207	1.58454	2	0.00525845	0.00966184	0.003219	0.0112558	Hypothetical protein yghB
gi|26111730|gb|AE014075.1|	5056397	5056603	207	1.53623	2	0.00525845	0.00966184	0.003219	0.0109127	Hypothetical protein ytfL
gi|26111730|gb|AE014075.1|	4039965	4040169	205	1.49268	2	0.00525845	0.0097561	0.0032504	0.0106033	Cell division protein ftsX
gi|26111730|gb|AE014075.1|	3923003	3923207	205	1.19024	2	0.00525845	0.0097561	0.0032504	0.00845492	Hypothetical protein yhfG	Peptidyl-prolyl cis-trans isomerase A precursor
gi|26111730|gb|AE014075.1|	2471687	2471891	205	1.11707	2	0.00525845	0.0097561	0.0032504	0.00793515	Hypothetical protein yegU	Hypothetical sugar kinase yegV
gi|26111730|gb|AE014075.1|	4405130	4405333	204	1.82353	2	0.00525845	0.00980392	0.00326634	0.0129535	PTS system, beta-glucoside-specific IIABC component
gi|26111730|gb|AE014075.1|	4728482	4728685	204	1.76471	2	0.00525845	0.00980392	0.00326634	0.0125356	NADH pyrophosphatase
gi|26111730|gb|AE014075.1|	885807	886010	204	1.26961	2	0.00525845	0.00980392	0.00326634	0.00901868	Molybdopterin biosynthesis protein moeB
gi|26111730|gb|AE014075.1|	3567161	3567363	203	1.96552	2	0.00525845	0.00985222	0.00328243	0.0139621	Hydrogenase-2 small chain precursor
gi|26111730|gb|AE014075.1|	1591746	1591948	203	1.44335	2	0.00525845	0.00985222	0.00328243	0.0102529	Exoribonuclease II
gi|26111730|gb|AE014075.1|	2370253	2370454	202	1.96535	2	0.00525845	0.00990099	0.00329868	0.0139609	DNA gyrase inhibitory protein
gi|26111730|gb|AE014075.1|	4140536	4140737	202	1.49505	2	0.00525845	0.00990099	0.00329868	0.0106201	Hypothetical transport protein yhjV
gi|26111730|gb|AE014075.1|	2623608	2623808	201	1.93532	2	0.00525845	0.00995025	0.00331509	0.0137476	DNA gyrase subunit A
gi|26111730|gb|AE014075.1|	3099557	3099757	201	1.82587	2	0.00525845	0.00995025	0.00331509	0.0129701	Hypothetical protein yqaB
gi|26111730|gb|AE014075.1|	2476808	2477008	201	1.17413	2	0.00525845	0.00995025	0.00331509	0.00834045	Hypothetical protein yohM
gi|26111730|gb|AE014075.1|	3683432	3683631	200	1.985	2	0.00525845	0.01	0.00333166	0.0141005	Uronate isomerase
gi|26111730|gb|AE014075.1|	4190199	4190398	200	1.96	2	0.00525845	0.01	0.00333166	0.0139229	Aldehyde dehydrogenase B
gi|26111730|gb|AE014075.1|	5146800	5146999	200	1.85	2	0.00525845	0.01	0.00333166	0.0131415	Mannonate dehydratase
gi|26111730|gb|AE014075.1|	1549086	1549285	200	1.79	2	0.00525845	0.01	0.00333166	0.0127153	Oligopeptide transport ATP-binding protein oppD
gi|26111730|gb|AE014075.1|	4426169	4426368	200	1.76	2	0.00525845	0.01	0.00333166	0.0125022	Glucose inhibited division protein A
gi|26111730|gb|AE014075.1|	3116267	3116466	200	1.73	2	0.00525845	0.01	0.00333166	0.0122891	#N/A	FlRd-NAD(+) reductase
gi|26111730|gb|AE014075.1|	92115	92314	200	1.69	2	0.00525845	0.01	0.00333166	0.0120049	Fructose repressor
gi|26111730|gb|AE014075.1|	5152210	5152409	200	1.555	2	0.00525845	0.01	0.00333166	0.011046	Hypothetical transcriptional regulator yjiE	Isoaspartyl dipeptidase
gi|26111730|gb|AE014075.1|	3081795	3081994	200	1.53	2	0.00525845	0.01	0.00333166	0.0108684	NrdI protein	Ribonucleoside-diphosphate reductase 2 alpha chain
gi|26111730|gb|AE014075.1|	103737	103936	200	1.445	2	0.00525845	0.01	0.00333166	0.0102646	UDP-N-acetylglucosamine--N-acetylmuramyl- (Pentapeptide) pyrophosphoryl-undecaprenol N-acetylglucosamine transferase
gi|26111730|gb|AE014075.1|	2715002	2715201	200	1.365	2	0.00525845	0.01	0.00333166	0.0096963	Acetyl-coenzyme A carboxylase carboxyl transferase subunit beta
gi|26111730|gb|AE014075.1|	1845337	1845536	200	1.29	2	0.00525845	0.01	0.00333166	0.00916354	DNA replication terminus site-binding protein
gi|26111730|gb|AE014075.1|	4221407	4221606	200	1.26	2	0.00525845	0.01	0.00333166	0.00895044	Hypothetical protein yibP
gi|26111730|gb|AE014075.1|	4221802	4222001	200	1.18	2	0.00525845	0.01	0.00333166	0.00838215	Hypothetical protein yibP
gi|26111730|gb|AE014075.1|	908017	908216	200	1.17	2	0.00525845	0.01	0.00333166	0.00831112	Hypothetical protein ybjJ
gi|26111730|gb|AE014075.1|	2956649	2956847	199	1.63819	2	0.00525845	0.0100503	0.00334841	0.0116369	Phosphoribosylformylglycinamidine synthase
gi|26111730|gb|AE014075.1|	3792541	3792739	199	1.44724	2	0.00525845	0.0100503	0.00334841	0.0102805	Glutamate synthase [NADPH] large chain precursor	Glutamate synthase [NADPH] small chain
gi|26111730|gb|AE014075.1|	1499341	1499539	199	1.31156	2	0.00525845	0.0100503	0.00334841	0.00931668	Putative sulfate transporter ychM
gi|26111730|gb|AE014075.1|	4683668	4683866	199	1.27136	2	0.00525845	0.0100503	0.00334841	0.00903111	Argininosuccinate lyase
gi|26111730|gb|AE014075.1|	477457	477655	199	1.21106	2	0.00525845	0.0100503	0.00334841	0.00860276	Phosphate starvation-inducible protein psiF precursor
gi|26111730|gb|AE014075.1|	1115708	1115906	199	1.17085	2	0.00525845	0.0100503	0.00334841	0.00831719	Protein ycdO
gi|26111730|gb|AE014075.1|	33762	33959	198	1.98485	2	0.00525845	0.010101	0.00336532	0.0140994	Carbamoyl-phosphate synthase large chain
gi|26111730|gb|AE014075.1|	4420086	4420283	198	1.91919	2	0.00525845	0.010101	0.00336532	0.013633	ATP synthase alpha chain	Hypothetical protein
gi|26111730|gb|AE014075.1|	1964690	1964887	198	1.57576	2	0.00525845	0.010101	0.00336532	0.0111934	Hypothetical protein yniC
gi|26111730|gb|AE014075.1|	5215520	5215717	198	1.42424	2	0.00525845	0.010101	0.00336532	0.0101171	DNA repair protein radA
gi|26111730|gb|AE014075.1|	2014382	2014579	198	1.40909	2	0.00525845	0.010101	0.00336532	0.0100095	Hypothetical protein ydjI
gi|26111730|gb|AE014075.1|	4437517	4437714	198	1.06061	2	0.00525845	0.010101	0.00336532	0.00753404	D-ribose-binding periplasmic protein precursor
gi|26111730|gb|AE014075.1|	2389215	2389411	197	1.99492	2	0.00525845	0.0101523	0.0033824	0.014171	6-phosphogluconate dehydrogenase, decarboxylating
gi|26111730|gb|AE014075.1|	1888681	1888877	197	1.46701	2	0.00525845	0.0101523	0.0033824	0.0104209	Lactoylglutathione lyase	Ribonuclease T
gi|26111730|gb|AE014075.1|	4049657	4049853	197	1.41624	2	0.00525845	0.0101523	0.0033824	0.0100603	Hypothetical protein yhhS
gi|26111730|gb|AE014075.1|	1937068	1937264	197	1.40609	2	0.00525845	0.0101523	0.0033824	0.0099882	Putative electron transfer flavoprotein subunit ydiR
gi|26111730|gb|AE014075.1|	1916759	1916955	197	1.15228	2	0.00525845	0.0101523	0.0033824	0.00818527	SufD protein
gi|26111730|gb|AE014075.1|	1732155	1732350	196	1.92347	2	0.00525845	0.0102041	0.00339966	0.0136634	Respiratory nitrate reductase 2 beta chain
gi|26111730|gb|AE014075.1|	2816054	2816249	196	1.71939	2	0.00525845	0.0102041	0.00339966	0.0122137	Phosphoenolpyruvate-protein phosphotransferase
gi|26111730|gb|AE014075.1|	3862431	3862626	196	1.43367	2	0.00525845	0.0102041	0.00339966	0.0101841	Protein yrdC
gi|26111730|gb|AE014075.1|	3713506	3713701	196	1.42347	2	0.00525845	0.0102041	0.00339966	0.0101116	D-galactarate dehydratase
gi|26111730|gb|AE014075.1|	2261611	2261806	196	1.34694	2	0.00525845	0.0102041	0.00339966	0.00956801	Hypothetical protein yeeO
gi|26111730|gb|AE014075.1|	4792681	4792875	195	1.85641	2	0.00525845	0.0102564	0.00341709	0.013187	Hypothetical protein yjbN
gi|26111730|gb|AE014075.1|	1995420	1995614	195	1.4359	2	0.00525845	0.0102564	0.00341709	0.0101999	CTP pyrophosphohydrolase
gi|26111730|gb|AE014075.1|	2072500	2072694	195	1.23077	2	0.00525845	0.0102564	0.00341709	0.00874279	Hypothetical protein yebU
gi|26111730|gb|AE014075.1|	994161	994355	195	1.04615	2	0.00525845	0.0102564	0.00341709	0.00743137	Seryl-tRNA synthetase
gi|26111730|gb|AE014075.1|	4709653	4709846	194	1.98969	2	0.00525845	0.0103093	0.00343471	0.0141338	Preprotein translocase secE subunit
gi|26111730|gb|AE014075.1|	356874	357067	194	1.86082	2	0.00525845	0.0103093	0.00343471	0.0132184	FhiA protein
gi|26111730|gb|AE014075.1|	2831854	2832047	194	1.34021	2	0.00525845	0.0103093	0.00343471	0.00952018	Ethanolamine operon Regulatory protein
gi|26111730|gb|AE014075.1|	1788815	1789007	193	1.34197	2	0.00525845	0.0103627	0.0034525	0.0095327	Hypothetical protein yneG
gi|26111730|gb|AE014075.1|	5029986	5030178	193	1.1399	2	0.00525845	0.0103627	0.0034525	0.00809728	Unknown pentitol phosphotransferase enzyme II, A component
gi|26111730|gb|AE014075.1|	4386966	4387158	193	1.09326	2	0.00525845	0.0103627	0.0034525	0.00776602	60 kDa inner-membrane protein
gi|26111730|gb|AE014075.1|	1572087	1572279	193	1.0829	2	0.00525845	0.0103627	0.0034525	0.00769241	Hypothetical oxidoreductase yciK
gi|26111730|gb|AE014075.1|	2862016	2862208	193	1.07772	2	0.00525845	0.0103627	0.0034525	0.00765561	Protein yffB
gi|26111730|gb|AE014075.1|	1989409	1989600	192	1.94792	2	0.00525845	0.0104167	0.00347048	0.0138371	Hypothetical protein ynjA
gi|26111730|gb|AE014075.1|	220922	221113	192	1.8125	2	0.00525845	0.0104167	0.00347048	0.0128751	Lysine decarboxylase, constitutive
gi|26111730|gb|AE014075.1|	1693195	1693386	192	1.29688	2	0.00525845	0.0104167	0.00347048	0.00921238	Tellurite resistance protein tehA
gi|26111730|gb|AE014075.1|	3580393	3580584	192	1.16667	2	0.00525845	0.0104167	0.00347048	0.00828744	Hypothetical lipoprotein yqhH precursor	Conserved hypothetical protein
gi|26111730|gb|AE014075.1|	519818	520008	191	1.94764	2	0.00525845	0.0104712	0.00348865	0.0138351	Hypothetical transport protein yajR
gi|26111730|gb|AE014075.1|	1653190	1653380	191	1.62827	2	0.00525845	0.0104712	0.00348865	0.0115665	Unknown protein 2D_000B3L from 2D-page
gi|26111730|gb|AE014075.1|	1067633	1067823	191	1.60733	2	0.00525845	0.0104712	0.00348865	0.0114177	Hypothetical protein yccS	Hypothetical protein yccF
gi|26111730|gb|AE014075.1|	2523726	2523916	191	1.13613	2	0.00525845	0.0104712	0.00348865	0.00807049	Cytidine deaminase
gi|26111730|gb|AE014075.1|	1524310	1524500	191	1.12565	2	0.00525845	0.0104712	0.00348865	0.00799611	Respiratory nitrate reductase 1 delta chain
gi|26111730|gb|AE014075.1|	891790	891980	191	1.05759	2	0.00525845	0.0104712	0.00348865	0.00751262	Putative binding protein yliB precursor	Hypothetical ABC transporter permease protein yliC
gi|26111730|gb|AE014075.1|	48435	48624	190	1.88421	2	0.00525845	0.0105263	0.00350702	0.0133845	Hypothetical metabolite transport protein yaaU
gi|26111730|gb|AE014075.1|	3722726	3722915	190	1.47368	2	0.00525845	0.0105263	0.00350702	0.0104683	Putative tagatose-6-phosphate ketose/aldose isomerase	Tagatose-bisphosphate aldolase agaY
gi|26111730|gb|AE014075.1|	1310350	1310539	190	1.45789	2	0.00525845	0.0105263	0.00350702	0.0103562	NADH dehydrogenase
gi|26111730|gb|AE014075.1|	1897320	1897509	190	1.25263	2	0.00525845	0.0105263	0.00350702	0.00889809
gi|26111730|gb|AE014075.1|	3342298	3342486	189	1.39683	2	0.00525845	0.010582	0.00352557	0.00992238	Glycine dehydrogenase (decarboxylating)
gi|26111730|gb|AE014075.1|	3805153	3805341	189	1.25397	2	0.00525845	0.010582	0.00352557	0.00890759	Protease degQ precursor
gi|26111730|gb|AE014075.1|	1030551	1030739	189	1.06878	2	0.00525845	0.010582	0.00352557	0.00759212	Cell division protein mukB
gi|26111730|gb|AE014075.1|	222119	222307	189	1.01058	2	0.00525845	0.010582	0.00352557	0.00717869	Hypothetical protein yaeR
gi|26111730|gb|AE014075.1|	1320416	1320603	188	1.90426	2	0.00525845	0.0106383	0.00354432	0.0135269	Lipoprotein releasing system transmembrane protein lolC
gi|26111730|gb|AE014075.1|	685839	686026	188	1.74468	2	0.00525845	0.0106383	0.00354432	0.0123934	Citrate carrier/transporter
gi|26111730|gb|AE014075.1|	3150497	3150684	188	1.64894	2	0.00525845	0.0106383	0.00354432	0.0117133	Putative conserved protein
gi|26111730|gb|AE014075.1|	5186833	5187020	188	1.57447	2	0.00525845	0.0106383	0.00354432	0.0111843	Phosphoglycerol transferase I
gi|26111730|gb|AE014075.1|	109909	110096	188	1.52128	2	0.00525845	0.0106383	0.00354432	0.0108064	Cell division protein ftsZ
gi|26111730|gb|AE014075.1|	4646487	4646674	188	1.10638	2	0.00525845	0.0106383	0.00354432	0.00785921	Primosomal protein N'
gi|26111730|gb|AE014075.1|	2852530	2852717	188	1.01064	2	0.00525845	0.0106383	0.00354432	0.00717909	Hypothetical protein ypfG precursor
gi|26111730|gb|AE014075.1|	9715	9901	187	1.31016	2	0.00525845	0.0106952	0.00356328	0.00930675	Transaldolase B
gi|26111730|gb|AE014075.1|	4502142	4502328	187	1.26203	2	0.00525845	0.0106952	0.00356328	0.00896487	DNA helicase II
gi|26111730|gb|AE014075.1|	4080827	4081012	186	1.48925	2	0.00525845	0.0107527	0.00358244	0.0105789	Glutathione reductase
gi|26111730|gb|AE014075.1|	23932	24117	186	1.30108	2	0.00525845	0.0107527	0.00358244	0.00924221	Riboflavin biosynthesis protein ribF
gi|26111730|gb|AE014075.1|	3622440	3622625	186	1.17742	2	0.00525845	0.0107527	0.00358244	0.00836382	Hypothetical protein ygiD
gi|26111730|gb|AE014075.1|	452889	453074	186	1.15054	2	0.00525845	0.0107527	0.00358244	0.00817287
gi|26111730|gb|AE014075.1|	1108462	1108647	186	1.13978	2	0.00525845	0.0107527	0.00358244	0.00809649	PutA protein
gi|26111730|gb|AE014075.1|	1638419	1638603	185	1.28649	2	0.00525845	0.0108108	0.0036018	0.00913858	Hypothetical protein ynaI
gi|26111730|gb|AE014075.1|	4023741	4023925	185	1.16216	2	0.00525845	0.0108108	0.0036018	0.00825544	Gamma-glutamyltranspeptidase precursor
gi|26111730|gb|AE014075.1|	1046346	1046529	184	1.61957	2	0.00525845	0.0108696	0.00362137	0.0115046	Alkanesulfonate monooxygenase
gi|26111730|gb|AE014075.1|	4724296	4724479	184	1.36413	2	0.00525845	0.0108696	0.00362137	0.00969013	Adenylyltransferase thiF
gi|26111730|gb|AE014075.1|	132588	132770	183	1.53552	2	0.00525845	0.010929	0.00364116	0.0109076	Pyruvate dehydrogenase complex repressor
gi|26111730|gb|AE014075.1|	4166981	4167163	183	1.39344	2	0.00525845	0.010929	0.00364116	0.00989835	Xylulose kinase	Xylose isomerase
gi|26111730|gb|AE014075.1|	3281193	3281375	183	1.37158	2	0.00525845	0.010929	0.00364116	0.00974308	AAS bifunctional protein
gi|26111730|gb|AE014075.1|	1980829	1981011	183	1.31694	2	0.00525845	0.010929	0.00364116	0.00935491	Succinylarginine dihydrolase
gi|26111730|gb|AE014075.1|	2422327	2422509	183	1.18579	2	0.00525845	0.010929	0.00364116	0.0084233	Tyrosine-protein kinase wzc
gi|26111730|gb|AE014075.1|	3672512	3672694	183	1.14754	2	0.00525845	0.010929	0.00364116	0.00815158	2,4-dienoyl-CoA reductase (NADPH)
gi|26111730|gb|AE014075.1|	1475031	1475213	183	1.0929	2	0.00525845	0.010929	0.00364116	0.00776341	D-amino acid dehydrogenase small subunit
gi|26111730|gb|AE014075.1|	1471305	1471487	183	1.08743	2	0.00525845	0.010929	0.00364116	0.00772459	Na(+)/H(+) antiporter 2
gi|26111730|gb|AE014075.1|	668322	668503	182	1.67582	2	0.00525845	0.010989	0.00366117	0.0119043	Enterobactin synthetase component E
gi|26111730|gb|AE014075.1|	5016761	5016942	182	1.56044	2	0.00525845	0.010989	0.00366117	0.0110846	Ribonuclease R
gi|26111730|gb|AE014075.1|	1953001	1953182	182	1.47253	2	0.00525845	0.010989	0.00366117	0.0104601	#N/A
gi|26111730|gb|AE014075.1|	4254555	4254735	181	1.62431	2	0.00525845	0.0110497	0.0036814	0.0115383	Guanosine-3',5'-bis(Diphosphate) 3'-pyrophosphohydrolase
gi|26111730|gb|AE014075.1|	2725933	2726113	181	1.46961	2	0.00525845	0.0110497	0.0036814	0.0104394	Hypothetical protein yfcL	Hypothetical protein yfcM
gi|26111730|gb|AE014075.1|	682935	683115	181	1.37569	2	0.00525845	0.0110497	0.0036814	0.00977225	Alkyl hydroperoxide reductase subunit F
gi|26111730|gb|AE014075.1|	2842883	2843063	181	1.34807	2	0.00525845	0.0110497	0.0036814	0.00957602	Ethanolamine utilization protein eutM precursor
gi|26111730|gb|AE014075.1|	2676589	2676768	180	1.74444	2	0.00525845	0.0111111	0.00370185	0.0123917	NADH dehydrogenase I chain L
gi|26111730|gb|AE014075.1|	359920	360099	180	1.66111	2	0.00525845	0.0111111	0.00370185	0.0117997	DNA polymerase IV	Hypothetical acetyltransferase yafP
gi|26111730|gb|AE014075.1|	5060216	5060395	180	1.25	2	0.00525845	0.0111111	0.00370185	0.0088794	Hypothetical protein ytfN
gi|26111730|gb|AE014075.1|	3214613	3214792	180	1.23333	2	0.00525845	0.0111111	0.00370185	0.00876101	L-fucose operon activator
gi|26111730|gb|AE014075.1|	5067936	5068115	180	1.14444	2	0.00525845	0.0111111	0.00370185	0.00812958	ABC transporter Periplasmic binding protein ytfQ precursor	Putative ATP-binding component of a transport system
gi|26111730|gb|AE014075.1|	1700602	1700781	180	1.12222	2	0.00525845	0.0111111	0.00370185	0.00797173	Hypothetical protein ydcR
gi|26111730|gb|AE014075.1|	197027	197205	179	1.81006	2	0.00525845	0.0111732	0.00372253	0.0128578	[Protein-PII] uridylyltransferase
gi|26111730|gb|AE014075.1|	2438588	2438766	179	1.32961	2	0.00525845	0.0111732	0.00372253	0.0094449	Hypothetical protein yegK
gi|26111730|gb|AE014075.1|	3213151	3213329	179	1.13408	2	0.00525845	0.0111732	0.00372253	0.00805595	#N/A
gi|26111730|gb|AE014075.1|	3134144	3134322	179	1.12291	2	0.00525845	0.0111732	0.00372253	0.00797658	Hydrogenase isoenzymes formation protein hypE
gi|26111730|gb|AE014075.1|	5224757	5224935	179	1.05587	2	0.00525845	0.0111732	0.00372253	0.00750036	Right origin-binding protein
gi|26111730|gb|AE014075.1|	3051041	3051218	178	1.94944	2	0.00525845	0.011236	0.00374344	0.0138479	Unknown protein encoded by prophage	Lysis protein S homolog from lambdoid prophage Qin
gi|26111730|gb|AE014075.1|	2432557	2432734	178	1.2809	2	0.00525845	0.011236	0.00374344	0.00909889	Hypothetical protein yegE
gi|26111730|gb|AE014075.1|	1098401	1098577	177	1.94915	2	0.00525845	0.0112994	0.00376459	0.0138458	Curved DNA-binding protein
gi|26111730|gb|AE014075.1|	3109560	3109736	177	1.70621	2	0.00525845	0.0112994	0.00376459	0.0121201	PTS system, glucitol/sorbitol-specific IIBC component
gi|26111730|gb|AE014075.1|	3314948	3315124	177	1.62712	2	0.00525845	0.0112994	0.00376459	0.0115583	Hypothetical protein ygfK
gi|26111730|gb|AE014075.1|	1904836	1905012	177	1.34463	2	0.00525845	0.0112994	0.00376459	0.00955163	Hypothetical protein ydhS	Hypothetical protein
gi|26111730|gb|AE014075.1|	3745172	3745348	177	1.31638	2	0.00525845	0.0112994	0.00376459	0.00935096	30S ribosomal protein S15
gi|26111730|gb|AE014075.1|	4516840	4517015	176	1.8125	2	0.00525845	0.0113636	0.00378598	0.0128751	Transcriptional activator protein metR
gi|26111730|gb|AE014075.1|	2507414	2507589	176	1.51705	2	0.00525845	0.0113636	0.00378598	0.0107764	Hypothetical ABC transporter permease protein yehW
gi|26111730|gb|AE014075.1|	1931014	1931189	176	1.44318	2	0.00525845	0.0113636	0.00378598	0.0102517	3-dehydroquinate dehydratase
gi|26111730|gb|AE014075.1|	4550353	4550528	176	1.4375	2	0.00525845	0.0113636	0.00378598	0.0102113	Transcriptional activator rfaH
gi|26111730|gb|AE014075.1|	4176563	4176738	176	1.36364	2	0.00525845	0.0113636	0.00378598	0.00968662	Alpha-amylase precursor
gi|26111730|gb|AE014075.1|	3255295	3255470	176	1.35795	2	0.00525845	0.0113636	0.00378598	0.00964626	N-acetylmuramoyl-L-alanine amidase amiC precursor
gi|26111730|gb|AE014075.1|	1989676	1989851	176	1.08523	2	0.00525845	0.0113636	0.00378598	0.00770893	Hypothetical protein ynjA
gi|26111730|gb|AE014075.1|	3265774	3265948	175	1.81143	2	0.00525845	0.0114286	0.00380762	0.0128675	Protease III precursor
gi|26111730|gb|AE014075.1|	4386405	4386579	175	1.55429	2	0.00525845	0.0114286	0.00380762	0.0110409	Ribonuclease P protein component
gi|26111730|gb|AE014075.1|	3751438	3751612	175	1.42857	2	0.00525845	0.0114286	0.00380762	0.0101479	Hypothetical protein yhbC
gi|26111730|gb|AE014075.1|	624967	625140	174	1.93103	2	0.00525845	0.0114943	0.0038295	0.0137171	Cysteinyl-tRNA synthetase	Hypothetical protein ybcI
gi|26111730|gb|AE014075.1|	4132725	4132898	174	1.72414	2	0.00525845	0.0114943	0.0038295	0.0122474	Cellulose synthase catalytic subunit (UDP-forming)
gi|26111730|gb|AE014075.1|	1701889	1702062	174	1.57471	2	0.00525845	0.0114943	0.0038295	0.011186	Putative ABC transporter Periplasmic binding protein ydcS precursor
gi|26111730|gb|AE014075.1|	2370483	2370656	174	1.53448	2	0.00525845	0.0114943	0.0038295	0.0109002	DNA gyrase inhibitory protein
gi|26111730|gb|AE014075.1|	3775912	3776085	174	1.52874	2	0.00525845	0.0114943	0.0038295	0.0108594	Hypothetical protein yrbI
gi|26111730|gb|AE014075.1|	169546	169719	174	1.49425	2	0.00525845	0.0114943	0.0038295	0.0106145	Poly(A) polymerase
gi|26111730|gb|AE014075.1|	3960387	3960560	174	1.2069	2	0.00525845	0.0114943	0.0038295	0.00857321	Phosphoenolpyruvate carboxykinase (ATP)
gi|26111730|gb|AE014075.1|	4995276	4995447	172	2	2	0.00525845	0.0116279	0.00387403	0.014207	Hypothetical protein yjeP precursor
gi|26111730|gb|AE014075.1|	1479410	1479581	172	1.81395	2	0.00525845	0.0116279	0.00387403	0.0128855	Muramoyltetrapeptide carboxypeptidase
gi|26111730|gb|AE014075.1|	630368	630539	172	1.62209	2	0.00525845	0.0116279	0.00387403	0.0115226
gi|26111730|gb|AE014075.1|	4425833	4426004	172	1.38953	2	0.00525845	0.0116279	0.00387403	0.00987059	Glucose inhibited division protein A
gi|26111730|gb|AE014075.1|	701511	701681	171	2	2	0.00525845	0.0116959	0.00389668	0.014207	Lipoate-protein ligase B
gi|26111730|gb|AE014075.1|	1389592	1389762	171	2	2	0.00525845	0.0116959	0.00389668	0.014207	Sensor protein phoQ
gi|26111730|gb|AE014075.1|	229968	230138	171	1.94152	2	0.00525845	0.0116959	0.00389668	0.0137916	Prolyl-tRNA synthetase
gi|26111730|gb|AE014075.1|	4256828	4256998	171	1.52632	2	0.00525845	0.0116959	0.00389668	0.0108422	ATP-dependent DNA helicase recG
gi|26111730|gb|AE014075.1|	1860776	1860946	171	1.39181	2	0.00525845	0.0116959	0.00389668	0.00988677	PTS system, maltose and glucose-specific IIABC component
gi|26111730|gb|AE014075.1|	2696292	2696462	171	1.09942	2	0.00525845	0.0116959	0.00389668	0.00780972	Acetate kinase
gi|26111730|gb|AE014075.1|	4215377	4215547	171	1.09357	2	0.00525845	0.0116959	0.00389668	0.00776818	Hypothetical tRNA/rRNA methyltransferase yibK
gi|26111730|gb|AE014075.1|	3534322	3534491	170	1.85294	2	0.00525845	0.0117647	0.00391961	0.0131624	Glycolate permease glcA
gi|26111730|gb|AE014075.1|	1680851	1681020	170	1.77059	2	0.00525845	0.0117647	0.00391961	0.0125774	ATP-dependent helicase hrpA
gi|26111730|gb|AE014075.1|	2425063	2425232	170	1.67059	2	0.00525845	0.0117647	0.00391961	0.0118671
gi|26111730|gb|AE014075.1|	2933578	2933747	170	1.37647	2	0.00525845	0.0117647	0.00391961	0.00977779	Stationary phase inducible protein csiE
gi|26111730|gb|AE014075.1|	4436810	4436979	170	1.2	2	0.00525845	0.0117647	0.00391961	0.00852422	Ribose transport system permease protein rbsC
gi|26111730|gb|AE014075.1|	4487350	4487519	170	1.14118	2	0.00525845	0.0117647	0.00391961	0.00810637	HemY protein
gi|26111730|gb|AE014075.1|	1759647	1759815	169	1.99408	2	0.00525845	0.0118343	0.0039428	0.014165	Probable zinc protease pqqL
gi|26111730|gb|AE014075.1|	4258147	4258315	169	1.40828	2	0.00525845	0.0118343	0.0039428	0.0100038	ATP-dependent DNA helicase recG
gi|26111730|gb|AE014075.1|	5101627	5101795	169	1.28402	2	0.00525845	0.0118343	0.0039428	0.00912109	Valyl-tRNA synthetase
gi|26111730|gb|AE014075.1|	5005373	5005541	169	1.14793	2	0.00525845	0.0118343	0.0039428	0.00815434	N-acetylmuramoyl-L-alanine amidase amiB precursor
gi|26111730|gb|AE014075.1|	2066319	2066486	168	1.44048	2	0.00525845	0.0119048	0.00396627	0.0102325	Tail-specific protease precursor
gi|26111730|gb|AE014075.1|	3944026	3944193	168	1.31548	2	0.00525845	0.0119048	0.00396627	0.00934451	3-dehydroquinate synthase
gi|26111730|gb|AE014075.1|	1856964	1857131	168	1.30357	2	0.00525845	0.0119048	0.00396627	0.00925995	Uid operon repressor
gi|26111730|gb|AE014075.1|	2870591	2870758	168	1.29762	2	0.00525845	0.0119048	0.00396627	0.00921766	Glycine cleavage system transcriptional repressor
gi|26111730|gb|AE014075.1|	2490226	2490392	167	1.91018	2	0.00525845	0.011976	0.00399002	0.013569	Putative conserved protein
gi|26111730|gb|AE014075.1|	1033370	1033536	167	1.23952	2	0.00525845	0.011976	0.00399002	0.00880496	Hypothetical protein ycbB
gi|26111730|gb|AE014075.1|	3762915	3763081	167	1.11377	2	0.00525845	0.011976	0.00399002	0.0079117	Penicillin-binding protein 4 precursor
gi|26111730|gb|AE014075.1|	2541513	2541678	166	1.8012	2	0.00525845	0.0120482	0.00401405	0.0127949	Hypothetical protein yeiH
gi|26111730|gb|AE014075.1|	614722	614886	165	1.52121	2	0.00525845	0.0121212	0.00403838	0.010806	Ureidoglycolate dehydrogenase
gi|26111730|gb|AE014075.1|	2694915	2695079	165	1.47273	2	0.00525845	0.0121212	0.00403838	0.0104615	Protein yfbU
gi|26111730|gb|AE014075.1|	4261094	4261257	164	2	2	0.00525845	0.0121951	0.00406301	0.014207	Putative purine permease yicE
gi|26111730|gb|AE014075.1|	2776333	2776496	164	1.82317	2	0.00525845	0.0121951	0.00406301	0.0129509	YfdX protein precursor
gi|26111730|gb|AE014075.1|	4666172	4666335	164	1.7561	2	0.00525845	0.0121951	0.00406301	0.0124745	Fructose-6-phosphate aldolase 2
gi|26111730|gb|AE014075.1|	3958529	3958692	164	1.65854	2	0.00525845	0.0121951	0.00406301	0.0117814	Hypothetical protein yhgE	Hypothetical protein
gi|26111730|gb|AE014075.1|	524596	524759	164	1.41463	2	0.00525845	0.0121951	0.00406301	0.0100489	Ubiquinol oxidase polypeptide II precursor
gi|26111730|gb|AE014075.1|	2143555	2143718	164	1.41463	2	0.00525845	0.0121951	0.00406301	0.0100489	UvrY protein
gi|26111730|gb|AE014075.1|	3806924	3807087	164	1.38415	2	0.00525845	0.0121951	0.00406301	0.00983231	Malate dehydrogenase
gi|26111730|gb|AE014075.1|	4454725	4454888	164	1.21951	2	0.00525845	0.0121951	0.00406301	0.00866283	Dihydroxy-acid dehydratase
gi|26111730|gb|AE014075.1|	5220263	5220426	164	1.21341	2	0.00525845	0.0121951	0.00406301	0.00861952	ABC transporter ATP-binding protein yjjK
gi|26111730|gb|AE014075.1|	2379005	2379167	163	2	2	0.00525845	0.0122699	0.00408793	0.014207	ATP phosphoribosyltransferase	Histidinol dehydrogenase
gi|26111730|gb|AE014075.1|	2605166	2605328	163	1.67485	2	0.00525845	0.0122699	0.00408793	0.0118973	Sensor protein rcsC
gi|26111730|gb|AE014075.1|	1679484	1679646	163	1.30675	2	0.00525845	0.0122699	0.00408793	0.00928251	ATP-dependent helicase hrpA
gi|26111730|gb|AE014075.1|	1687750	1687911	162	1.11111	2	0.00525845	0.0123457	0.00411317	0.0078928	Hypothetical protein ydcJ
gi|26111730|gb|AE014075.1|	3906027	3906187	161	1.49689	2	0.00525845	0.0124224	0.00413871	0.0106332	Hypothetical protein yheL
gi|26111730|gb|AE014075.1|	1816320	1816480	161	1.18012	2	0.00525845	0.0124224	0.00413871	0.00838304	Hypothetical protein ynfA
gi|26111730|gb|AE014075.1|	405136	405295	160	1.99375	2	0.00525845	0.0125	0.00416458	0.0141626	Hypothetical transcriptional regulator ykgD
gi|26111730|gb|AE014075.1|	3203123	3203282	160	1.8	2	0.00525845	0.0125	0.00416458	0.0127863	Hypothetical protein	Serine transporter
gi|26111730|gb|AE014075.1|	2170076	2170235	160	1.6125	2	0.00525845	0.0125	0.00416458	0.0114544	Flagellar fliJ protein	Flagellar hook-length control protein
gi|26111730|gb|AE014075.1|	4804279	4804438	160	1.59375	2	0.00525845	0.0125	0.00416458	0.0113212	Alanine racemase, biosynthetic
gi|26111730|gb|AE014075.1|	784331	784490	160	1.26875	2	0.00525845	0.0125	0.00416458	0.00901259	Succinate dehydrogenase iron-sulfur protein
gi|26111730|gb|AE014075.1|	1499047	1499206	160	1.21875	2	0.00525845	0.0125	0.00416458	0.00865742	Putative sulfate transporter ychM
gi|26111730|gb|AE014075.1|	1513348	1513506	159	2	2	0.00525845	0.0125786	0.00419077	0.014207	Hypothetical protein ychO
gi|26111730|gb|AE014075.1|	2643679	2643837	159	2	2	0.00525845	0.0125786	0.00419077	0.014207	Hypothetical protein yfaD
gi|26111730|gb|AE014075.1|	4675576	4675734	159	1.71698	2	0.00525845	0.0125786	0.00419077	0.0121966	Protein yijP
gi|26111730|gb|AE014075.1|	4435645	4435802	158	1.68354	2	0.00525845	0.0126582	0.0042173	0.0119591	Ribose transport ATP-binding protein rbsA
gi|26111730|gb|AE014075.1|	2052327	2052484	158	1.12025	2	0.00525845	0.0126582	0.0042173	0.00795774	Hypothetical protein yoaE
gi|26111730|gb|AE014075.1|	4984889	4985045	157	1.94268	2	0.00525845	0.0127389	0.00424416	0.0137998	Elongation factor P	Hypothetical protein
gi|26111730|gb|AE014075.1|	4824583	4824739	157	1.89809	2	0.00525845	0.0127389	0.00424416	0.0134831	Excinuclease ABC subunit A
gi|26111730|gb|AE014075.1|	568195	568351	157	1.81529	2	0.00525845	0.0127389	0.00424416	0.0128949	DNA polymerase III subunit tau
gi|26111730|gb|AE014075.1|	3333530	3333686	157	1.81529	2	0.00525845	0.0127389	0.00424416	0.0128949	Single-stranded-DNA-specific exonuclease recJ
gi|26111730|gb|AE014075.1|	791384	791540	157	1.74522	2	0.00525845	0.0127389	0.00424416	0.0123972	Succinyl-CoA synthetase alpha chain
gi|26111730|gb|AE014075.1|	3357131	3357286	156	1.96795	2	0.00525845	0.0128205	0.00427137	0.0139794	Putative conserved protein
gi|26111730|gb|AE014075.1|	4251562	4251717	156	1.91026	2	0.00525845	0.0128205	0.00427137	0.0135695	Hypothetical DNA ligase-like protein yicF
gi|26111730|gb|AE014075.1|	3892647	3892802	156	1.84615	2	0.00525845	0.0128205	0.00427137	0.0131142	Putative general secretion pathway protein G precursor
gi|26111730|gb|AE014075.1|	3103916	3104071	156	1.83974	2	0.00525845	0.0128205	0.00427137	0.0130687	#N/A
gi|26111730|gb|AE014075.1|	3563139	3563294	156	1.49359	2	0.00525845	0.0128205	0.00427137	0.0106097	Hydrogenase 2 maturation protease	Hydrogenase-2 large chain precursor
gi|26111730|gb|AE014075.1|	207709	207863	155	1.94194	2	0.00525845	0.0129032	0.00429892	0.0137946	Protease ecfE
gi|26111730|gb|AE014075.1|	4843334	4843488	155	1.79355	2	0.00525845	0.0129032	0.00429892	0.0127405	NrfC protein
gi|26111730|gb|AE014075.1|	2376388	2376542	155	1.58065	2	0.00525845	0.0129032	0.00429892	0.0112281	Protein yeeZ precursor
gi|26111730|gb|AE014075.1|	4711077	4711231	155	1.2129	2	0.00525845	0.0129032	0.00429892	0.00861588	Hypothetical protein	50S ribosomal protein L11
gi|26111730|gb|AE014075.1|	1966842	1966995	154	1.59091	2	0.00525845	0.012987	0.00432684	0.0113011	Hypothetical symporter ydjN
gi|26111730|gb|AE014075.1|	3917280	3917433	154	1.28571	2	0.00525845	0.012987	0.00432684	0.0091331
gi|26111730|gb|AE014075.1|	2512816	2512968	153	1.77778	2	0.00525845	0.0130719	0.00435512	0.0126285	Periplasmic beta-glucosidase precursor
gi|26111730|gb|AE014075.1|	4916095	4916247	153	1.69281	2	0.00525845	0.0130719	0.00435512	0.0120249	Probable cadaverine/lysine antiporter
gi|26111730|gb|AE014075.1|	3123535	3123687	153	1.57516	2	0.00525845	0.0130719	0.00435512	0.0111892	Hydrogenase 3 maturation protease
gi|26111730|gb|AE014075.1|	1560484	1560636	153	1.4902	2	0.00525845	0.0130719	0.00435512	0.0105856	Tryptophan synthase alpha chain
gi|26111730|gb|AE014075.1|	1784950	1785102	153	1.20915	2	0.00525845	0.0130719	0.00435512	0.00858922	Hypothetical protein yneE
gi|26111730|gb|AE014075.1|	2800536	2800688	153	1.0915	2	0.00525845	0.0130719	0.00435512	0.00775352	Glutamyl-tRNA synthetase
gi|26111730|gb|AE014075.1|	731437	731588	152	2	2	0.00525845	0.0131579	0.00438377	0.014207	Asparagine synthetase B (glutamine-hydrolyzing)
gi|26111730|gb|AE014075.1|	3334653	3334804	152	1.59211	2	0.00525845	0.0131579	0.00438377	0.0113096	Single-stranded-DNA-specific exonuclease recJ
gi|26111730|gb|AE014075.1|	3898810	3898961	152	1.40132	2	0.00525845	0.0131579	0.00438377	0.00995427	Probable bifunctional chitinase/lysozyme precursor
gi|26111730|gb|AE014075.1|	2255560	2255711	152	1.31579	2	0.00525845	0.0131579	0.00438377	0.00934674	AMP nucleosidase
gi|26111730|gb|AE014075.1|	4974554	4974705	152	1.10526	2	0.00525845	0.0131579	0.00438377	0.00785126	Anaerobic C4-dicarboxylate transporter dcuA
gi|26111730|gb|AE014075.1|	601850	602000	151	1.94702	2	0.00525845	0.013245	0.0044128	0.0138307	Negative regulator of allantoin and glyoxylate utilization operons
gi|26111730|gb|AE014075.1|	191178	191328	151	1.44371	2	0.00525845	0.013245	0.0044128	0.0102554	Protease do precursor
gi|26111730|gb|AE014075.1|	3354157	3354307	151	1.27815	2	0.00525845	0.013245	0.0044128	0.00907933	D-3-phosphoglycerate dehydrogenase
gi|26111730|gb|AE014075.1|	3538564	3538713	150	1.82	2	0.00525845	0.0133333	0.00444222	0.0129284	Protein glcG
gi|26111730|gb|AE014075.1|	992763	992912	150	1.17333	2	0.00525845	0.0133333	0.00444222	0.0083348	Hypothetical protein ycaJ
gi|26111730|gb|AE014075.1|	3123375	3123524	150	1.00667	2	0.00525845	0.0133333	0.00444222	0.00715088	Hydrogenase 3 maturation protease
gi|26111730|gb|AE014075.1|	2049440	2049588	149	2	2	0.00525845	0.0134228	0.00447203	0.014207	L-serine dehydratase 1
gi|26111730|gb|AE014075.1|	2438104	2438252	149	1.44295	2	0.00525845	0.0134228	0.00447203	0.01025	Hypothetical protein yegI
gi|26111730|gb|AE014075.1|	3493052	3493199	148	1.77027	2	0.00525845	0.0135135	0.00450225	0.0125752	Antigen 43 precursor
gi|26111730|gb|AE014075.1|	3782911	3783058	148	1.74324	2	0.00525845	0.0135135	0.00450225	0.0123832	Monofunctional biosynthetic peptidoglycan transglycosylase
gi|26111730|gb|AE014075.1|	552905	553052	148	1.68243	2	0.00525845	0.0135135	0.00450225	0.0119512	Hypothetical protein ylaB
gi|26111730|gb|AE014075.1|	3610345	3610492	148	1.41216	2	0.00525845	0.0135135	0.00450225	0.0100313	Topoisomerase IV subunit B
gi|26111730|gb|AE014075.1|	2780990	2781136	147	1.95918	2	0.00525845	0.0136054	0.00453288	0.0139171	Hypothetical protein	Hypothetical protein ypdA
gi|26111730|gb|AE014075.1|	3015176	3015322	147	1.51701	2	0.00525845	0.0136054	0.00453288	0.0107761	DNA repair protein recN
gi|26111730|gb|AE014075.1|	4419298	4419444	147	1.07483	2	0.00525845	0.0136054	0.00453288	0.00763508	ATP synthase gamma chain	ATP synthase alpha chain
gi|26111730|gb|AE014075.1|	1289128	1289273	146	1.9863	2	0.00525845	0.0136986	0.00456392	0.0141097	Ribosomal large subunit pseudouridine synthase C
gi|26111730|gb|AE014075.1|	4584698	4584843	146	1.34932	2	0.00525845	0.0136986	0.00456392	0.00958489	GTP-binding protein typA/BipA
gi|26111730|gb|AE014075.1|	488167	488312	146	1.34247	2	0.00525845	0.0136986	0.00456392	0.00953623	Exonuclease sbcC
gi|26111730|gb|AE014075.1|	3637735	3637880	146	1.19178	2	0.00525845	0.0136986	0.00456392	0.00846584	Glutamate-ammonia-ligase adenylyltransferase
gi|26111730|gb|AE014075.1|	4583670	4583815	146	1.17123	2	0.00525845	0.0136986	0.00456392	0.00831988	GTP-binding protein typA/BipA
gi|26111730|gb|AE014075.1|	174543	174688	146	1.13014	2	0.00525845	0.0136986	0.00456392	0.00802795	ATP-dependent helicase hrpB
gi|26111730|gb|AE014075.1|	1473502	1473647	146	1.13014	2	0.00525845	0.0136986	0.00456392	0.00802795	Hypothetical protein ycgB
gi|26111730|gb|AE014075.1|	3133808	3133953	146	1.04795	2	0.00525845	0.0136986	0.00456392	0.0074441	Hydrogenase isoenzymes formation protein hypD	Hydrogenase isoenzymes formation protein hypE
gi|26111730|gb|AE014075.1|	587618	587762	145	1.68276	2	0.00525845	0.0137931	0.0045954	0.0119535	Hypothetical transport protein ybaT
gi|26111730|gb|AE014075.1|	4185162	4185306	145	1.55862	2	0.00525845	0.0137931	0.0045954	0.0110717	Putative ABC transporter Periplasmic binding protein yiaO precursor
gi|26111730|gb|AE014075.1|	4736181	4736325	145	1.45517	2	0.00525845	0.0137931	0.0045954	0.0103368	Phosphoribosylamine--glycine ligase
gi|26111730|gb|AE014075.1|	3878715	3878859	145	1.42069	2	0.00525845	0.0137931	0.0045954	0.0100919	50S ribosomal protein L5	50S ribosomal protein L24
gi|26111730|gb|AE014075.1|	4709230	4709374	145	1.38621	2	0.00525845	0.0137931	0.0045954	0.00984695	Elongation factor Tu
gi|26111730|gb|AE014075.1|	1106113	1106257	145	1.34483	2	0.00525845	0.0137931	0.0045954	0.00955301	Hypothetical isochorismatase family protein ycdL
gi|26111730|gb|AE014075.1|	3289963	3290107	145	1.31724	2	0.00525845	0.0137931	0.0045954	0.00935705	Arabinose-proton symporter
gi|26111730|gb|AE014075.1|	4670295	4670438	144	1.98611	2	0.00525845	0.0138889	0.00462731	0.0141084	PTS system, fructose-like-2 IIC component
gi|26111730|gb|AE014075.1|	5201233	5201376	144	1.95139	2	0.00525845	0.0138889	0.00462731	0.0138617	Hypothetical protein yjjU
gi|26111730|gb|AE014075.1|	3386417	3386560	144	1.66667	2	0.00525845	0.0138889	0.00462731	0.0118392	Endonuclease I precursor
gi|26111730|gb|AE014075.1|	1626908	1627051	144	1.4375	2	0.00525845	0.0138889	0.00462731	0.0102113	Hypothetical protein ycjX
gi|26111730|gb|AE014075.1|	1950680	1950823	144	1.29861	2	0.00525845	0.0138889	0.00462731	0.00922471	Vitamin B12 transport system permease protein btuC
gi|26111730|gb|AE014075.1|	1631381	1631524	144	1.19444	2	0.00525845	0.0138889	0.00462731	0.00848476	Thiol peroxidase	Hypothetical protein ycjG
gi|26111730|gb|AE014075.1|	1521138	1521281	144	1.03472	2	0.00525845	0.0138889	0.00462731	0.00735017	Respiratory nitrate reductase 1 alpha chain
gi|26111730|gb|AE014075.1|	1737974	1738116	143	1.9021	2	0.00525845	0.013986	0.00465967	0.0135116	Nitrite extrusion protein 2
gi|26111730|gb|AE014075.1|	102321	102463	143	1.54545	2	0.00525845	0.013986	0.00465967	0.0109782	Cell division protein ftsW
gi|26111730|gb|AE014075.1|	1116841	1116983	143	1.3007	2	0.00525845	0.013986	0.00465967	0.00923954	Hypothetical protein ycdB precursor
gi|26111730|gb|AE014075.1|	1963699	1963840	142	2	2	0.00525845	0.0140845	0.00469249	0.014207	Hypothetical protein yniA	Hypothetical protein yniB
gi|26111730|gb|AE014075.1|	619109	619250	142	1.88028	2	0.00525845	0.0140845	0.00469249	0.0133566	Hypothetical protein ylbF	Carbamate kinase
gi|26111730|gb|AE014075.1|	4434500	4434640	141	1.91489	2	0.00525845	0.0141844	0.00472577	0.0136025	High affinity ribose transport protein rbsD
gi|26111730|gb|AE014075.1|	3565322	3565462	141	1.8227	2	0.00525845	0.0141844	0.00472577	0.0129476	Probable Ni/Fe-hydrogenase 2 B-type cytochrome subunit
gi|26111730|gb|AE014075.1|	2018857	2018997	141	1.42553	2	0.00525845	0.0141844	0.00472577	0.0101263	Hypothetical protein yeaC
gi|26111730|gb|AE014075.1|	877399	877539	141	1.36879	2	0.00525845	0.0141844	0.00472577	0.00972326	Protein ybiS precursor
gi|26111730|gb|AE014075.1|	135269	135409	141	1.20567	2	0.00525845	0.0141844	0.00472577	0.00856453	Pyruvate dehydrogenase E1 component
gi|26111730|gb|AE014075.1|	1688515	1688655	141	1.12057	2	0.00525845	0.0141844	0.00472577	0.00795997	Hypothetical protein ydcJ
gi|26111730|gb|AE014075.1|	3347504	3347643	140	1.95714	2	0.00525845	0.0142857	0.00475952	0.0139026	Protein visC
gi|26111730|gb|AE014075.1|	1700941	1701080	140	1.25	2	0.00525845	0.0142857	0.00475952	0.0088794	Hypothetical protein ydcR
gi|26111730|gb|AE014075.1|	3339402	3339540	139	1.31655	2	0.00525845	0.0143885	0.00479376	0.00935212	Hypothetical protein yqfA
gi|26111730|gb|AE014075.1|	1057584	1057722	139	1.17986	2	0.00525845	0.0143885	0.00479376	0.00838113	Paraquat-inducible protein B
gi|26111730|gb|AE014075.1|	4573429	4573567	139	1.07194	2	0.00525845	0.0143885	0.00479376	0.00761456	#N/A
gi|26111730|gb|AE014075.1|	3566558	3566695	138	1.95652	2	0.00525845	0.0144928	0.0048285	0.0138982	Hydrogenase-2 operon protein hybA precursor
gi|26111730|gb|AE014075.1|	4108358	4108495	138	1.94928	2	0.00525845	0.0144928	0.0048285	0.0138467	Probable cytoplasmic trehalase
gi|26111730|gb|AE014075.1|	3636908	3637045	138	1.76812	2	0.00525845	0.0144928	0.0048285	0.0125598	Glutamate-ammonia-ligase adenylyltransferase
gi|26111730|gb|AE014075.1|	3159306	3159443	138	1.69565	2	0.00525845	0.0144928	0.0048285	0.0120451	Sulfate adenylyltransferase subunit 2
gi|26111730|gb|AE014075.1|	2158470	2158607	138	1.38406	2	0.00525845	0.0144928	0.0048285	0.00983168	Hypothetical protein yedE
gi|26111730|gb|AE014075.1|	539832	539969	138	1.27536	2	0.00525845	0.0144928	0.0048285	0.00905956	Hypothetical protein ybaE
gi|26111730|gb|AE014075.1|	3920189	3920326	138	1.02174	2	0.00525845	0.0144928	0.0048285	0.00725794	Hypothetical protein yhfK
gi|26111730|gb|AE014075.1|	3952407	3952543	137	1.44526	2	0.00525845	0.0145985	0.00486374	0.0102664	Hypothetical protein	Putative membrane protein igaA homolog
gi|26111730|gb|AE014075.1|	573085	573221	137	1.40146	2	0.00525845	0.0145985	0.00486374	0.0099553	Ferrochelatase
gi|26111730|gb|AE014075.1|	3272143	3272279	137	1.35036	2	0.00525845	0.0145985	0.00486374	0.00959234	Thymidylate synthase
gi|26111730|gb|AE014075.1|	2124846	2124981	136	2	2	0.00525845	0.0147059	0.00489951	0.014207	Chemotaxis motB protein
gi|26111730|gb|AE014075.1|	2546143	2546278	136	1.99265	2	0.00525845	0.0147059	0.00489951	0.0141548	Regulatory protein nsr
gi|26111730|gb|AE014075.1|	3650838	3650973	136	1.96324	2	0.00525845	0.0147059	0.00489951	0.0139459	Probable O-sialoglycoprotein endopeptidase
gi|26111730|gb|AE014075.1|	119423	119558	136	1.59559	2	0.00525845	0.0147059	0.00489951	0.0113343	GMP reductase
gi|26111730|gb|AE014075.1|	877971	878106	136	1.28676	2	0.00525845	0.0147059	0.00489951	0.00914056	Protein ybiS precursor
gi|26111730|gb|AE014075.1|	2379773	2379908	136	1.04412	2	0.00525845	0.0147059	0.00489951	0.00741691	Histidinol dehydrogenase
gi|26111730|gb|AE014075.1|	3928131	3928265	135	2	2	0.00525845	0.0148148	0.0049358	0.014207	Nitrite reductase [NAD(P)H] small subunit
gi|26111730|gb|AE014075.1|	2959198	2959332	135	1.87407	2	0.00525845	0.0148148	0.0049358	0.0133125	Hypothetical protein yfhD
gi|26111730|gb|AE014075.1|	1273706	1273840	135	1.79259	2	0.00525845	0.0148148	0.0049358	0.0127337	Flagella basal body P-ring formation protein flgA precursor
gi|26111730|gb|AE014075.1|	3540202	3540336	135	1.67407	2	0.00525845	0.0148148	0.0049358	0.0118918	#N/A	#N/A
gi|26111730|gb|AE014075.1|	46504	46638	135	1.28148	2	0.00525845	0.0148148	0.0049358	0.00910303	#N/A
gi|26111730|gb|AE014075.1|	2542	2676	135	1.27407	2	0.00525845	0.0148148	0.0049358	0.00905041	Aspartokinase I
gi|26111730|gb|AE014075.1|	2122864	2122997	134	1.96269	2	0.00525845	0.0149254	0.00497263	0.013942	Chemotaxis protein cheA
gi|26111730|gb|AE014075.1|	4148062	4148195	134	1.91045	2	0.00525845	0.0149254	0.00497263	0.0135709	Membrane-protein yhjW
gi|26111730|gb|AE014075.1|	1504837	1504970	134	1.89552	2	0.00525845	0.0149254	0.00497263	0.0134649	Glutamyl-tRNA reductase	Peptide chain release factor 1
gi|26111730|gb|AE014075.1|	4041628	4041761	134	1.48507	2	0.00525845	0.0149254	0.00497263	0.0105493	Cell division protein ftsY
gi|26111730|gb|AE014075.1|	3802712	3802845	134	1.08955	2	0.00525845	0.0149254	0.00497263	0.00773966	Hypothetical protein yhcM
gi|26111730|gb|AE014075.1|	4227780	4227913	134	1.07463	2	0.00525845	0.0149254	0.00497263	0.00763363	ADP-L-glycero-D-manno-heptose-6-epimerase	ADP-heptose--LPS heptosyltransferase II
gi|26111730|gb|AE014075.1|	156065	156197	133	2	2	0.00525845	0.0150376	0.00501002	0.014207	Hypothetical protein yadE precursor
gi|26111730|gb|AE014075.1|	2559440	2559572	133	1.93985	2	0.00525845	0.0150376	0.00501002	0.0137798	Hypothetical protein yeiU
gi|26111730|gb|AE014075.1|	3542238	3542370	133	1.18045	2	0.00525845	0.0150376	0.00501002	0.00838536	Glycolate oxidase subunit glcD
gi|26111730|gb|AE014075.1|	3091622	3091754	133	1.09774	2	0.00525845	0.0150376	0.00501002	0.00779785	Transcriptional repressor mprA
gi|26111730|gb|AE014075.1|	1069659	1069790	132	1.87121	2	0.00525845	0.0151515	0.00504798	0.0132922	Helicase IV
gi|26111730|gb|AE014075.1|	4186347	4186478	132	1.82576	2	0.00525845	0.0151515	0.00504798	0.0129693	Cryptic L-xylulose kinase
gi|26111730|gb|AE014075.1|	3176474	3176605	132	1.2197	2	0.00525845	0.0151515	0.00504798	0.00866414	Hypothetical sugar kinase ygcE
gi|26111730|gb|AE014075.1|	4497554	4497684	131	1.31298	2	0.00525845	0.0152672	0.00508651	0.00932676	Diaminopimelate epimerase
gi|26111730|gb|AE014075.1|	1956613	1956743	131	1.27481	2	0.00525845	0.0152672	0.00508651	0.00905563	Threonyl-tRNA synthetase
gi|26111730|gb|AE014075.1|	2568468	2568598	131	1.25954	2	0.00525845	0.0152672	0.00508651	0.00894718	Hypothetical protein yejG
gi|26111730|gb|AE014075.1|	3602864	3602994	131	1.19847	2	0.00525845	0.0152672	0.00508651	0.00851338	Protein ygiN
gi|26111730|gb|AE014075.1|	796789	796918	130	1.56923	2	0.00525845	0.0153846	0.00512564	0.0111471	Cytochrome D ubiquinol oxidase subunit II	Hypothetical protein
gi|26111730|gb|AE014075.1|	2874261	2874390	130	1.45385	2	0.00525845	0.0153846	0.00512564	0.0103274	Hypothetical protein yfgC precursor
gi|26111730|gb|AE014075.1|	2402610	2402738	129	1.5814	2	0.00525845	0.0155039	0.00516537	0.0112335	Colanic acid biosynthesis protein wcaM
gi|26111730|gb|AE014075.1|	2490041	2490169	129	1.35659	2	0.00525845	0.0155039	0.00516537	0.00963656	Putative conserved protein
gi|26111730|gb|AE014075.1|	1054258	1054386	129	1.12403	2	0.00525845	0.0155039	0.00516537	0.00798458	ABC transporter ATP-binding protein uup
gi|26111730|gb|AE014075.1|	5132718	5132845	128	1.99219	2	0.00525845	0.015625	0.00520573	0.0141515	Hypothetical protein yjhT precursor
gi|26111730|gb|AE014075.1|	631717	631844	128	1.83594	2	0.00525845	0.015625	0.00520573	0.0130416	Bacteriophage N4 adsorption protein A precursor
gi|26111730|gb|AE014075.1|	1096940	1097067	128	1.80469	2	0.00525845	0.015625	0.00520573	0.0128196	Chaperone protein torD
gi|26111730|gb|AE014075.1|	1729626	1729753	128	1.78906	2	0.00525845	0.015625	0.00520573	0.0127086	N-hydroxyarylamine O-acetyltransferase	Hypothetical protein yddE
gi|26111730|gb|AE014075.1|	2485715	2485842	128	1.57031	2	0.00525845	0.015625	0.00520573	0.0111547	Methionyl-tRNA synthetase
gi|26111730|gb|AE014075.1|	899301	899428	128	1.23438	2	0.00525845	0.015625	0.00520573	0.00876841	Hypothetical protein yliH
gi|26111730|gb|AE014075.1|	2329293	2329419	127	1.4252	2	0.00525845	0.015748	0.00524672	0.0101239	#N/A
gi|26111730|gb|AE014075.1|	1567405	1567531	127	1.26772	2	0.00525845	0.015748	0.00524672	0.00900525	Protein trpH
gi|26111730|gb|AE014075.1|	795492	795617	126	1.70635	2	0.00525845	0.015873	0.00528836	0.0121211	Cytochrome D ubiquinol oxidase subunit I
gi|26111730|gb|AE014075.1|	134554	134679	126	1.59524	2	0.00525845	0.015873	0.00528836	0.0113318	Pyruvate dehydrogenase E1 component
gi|26111730|gb|AE014075.1|	834136	834261	126	1.52381	2	0.00525845	0.015873	0.00528836	0.0108244	8-amino-7-oxononanoate synthase	Biotin synthesis protein bioC
gi|26111730|gb|AE014075.1|	3106502	3106627	126	1.44444	2	0.00525845	0.015873	0.00528836	0.0102606	Protein ygaD
gi|26111730|gb|AE014075.1|	2441615	2441740	126	1.35714	2	0.00525845	0.015873	0.00528836	0.00964049	Hypothetical protein yegM precursor
gi|26111730|gb|AE014075.1|	4256440	4256565	126	1.10317	2	0.00525845	0.015873	0.00528836	0.00783642	ATP-dependent DNA helicase recG
gi|26111730|gb|AE014075.1|	1962622	1962746	125	1.664	2	0.00525845	0.016	0.00533066	0.0118203	Hypothetical protein	Hypothetical protein ydiZ
gi|26111730|gb|AE014075.1|	3699996	3700120	125	1.632	2	0.00525845	0.016	0.00533066	0.0115929	Keto-acid formate acetyltransferase
gi|26111730|gb|AE014075.1|	2860484	2860608	125	1.576	2	0.00525845	0.016	0.00533066	0.0111951	Probable aminoglycoside efflux pump
gi|26111730|gb|AE014075.1|	3856075	3856199	125	1.264	2	0.00525845	0.016	0.00533066	0.00897885	23S ribosomal RNA
gi|26111730|gb|AE014075.1|	708252	708376	125	1	2	0.00525845	0.016	0.00533066	0.00710352	Hypothetical protein ybeA
gi|26111730|gb|AE014075.1|	3256767	3256890	124	2	2	0.00525845	0.016129	0.00537365	0.014207	Amino-acid acetyltransferase
gi|26111730|gb|AE014075.1|	3978090	3978213	124	1.25	2	0.00525845	0.016129	0.00537365	0.0088794	Maltodextrin phosphorylase
gi|26111730|gb|AE014075.1|	2435499	2435622	124	1.22581	2	0.00525845	0.016129	0.00537365	0.00870754	Hypothetical chaperone protein yegD
gi|26111730|gb|AE014075.1|	476550	476672	123	1.96748	2	0.00525845	0.0162602	0.00541734	0.013976	Alkaline phosphatase precursor
gi|26111730|gb|AE014075.1|	211967	212089	123	1.65041	2	0.00525845	0.0162602	0.00541734	0.0117237	UDP-3-O-[3-hydroxymyristoyl] glucosamine N-acyltransferase	(3R)-hydroxymyristoyl-[acyl carrier protein] dehydratase
gi|26111730|gb|AE014075.1|	30128	30249	122	1.47541	2	0.00525845	0.0163934	0.00546175	0.0104806	#N/A
gi|26111730|gb|AE014075.1|	4357382	4357503	122	1.27049	2	0.00525845	0.0163934	0.00546175	0.00902496	Acetolactate synthase isozyme I large subunit
gi|26111730|gb|AE014075.1|	4240378	4240498	121	1.61983	2	0.00525845	0.0165289	0.00550688	0.0115065	3-deoxy-D-manno-octulosonic-acid transferase
gi|26111730|gb|AE014075.1|	2065324	2065444	121	1.57025	2	0.00525845	0.0165289	0.00550688	0.0111543	Tail-specific protease precursor
gi|26111730|gb|AE014075.1|	4259136	4259256	121	1.21488	2	0.00525845	0.0165289	0.00550688	0.0086299	Sodium/glutamate symport carrier protein
gi|26111730|gb|AE014075.1|	1241906	1242026	121	1.19008	2	0.00525845	0.0165289	0.00550688	0.00845378	Putative 2-hydroxyacid dehydrogenase ycdW
gi|26111730|gb|AE014075.1|	473563	473683	121	1.12397	2	0.00525845	0.0165289	0.00550688	0.00798412	Hypothetical protein yaiZ
gi|26111730|gb|AE014075.1|	1013130	1013249	120	2	2	0.00525845	0.0166667	0.00555277	0.014207	30S ribosomal protein S1
gi|26111730|gb|AE014075.1|	2102426	2102545	120	2	2	0.00525845	0.0166667	0.00555277	0.014207	Hypothetical isochorismatase family protein yecD
gi|26111730|gb|AE014075.1|	449271	449390	120	1.91667	2	0.00525845	0.0166667	0.00555277	0.0136151	Beta-galactosidase
gi|26111730|gb|AE014075.1|	5024441	5024560	120	1.89167	2	0.00525845	0.0166667	0.00555277	0.0134375	Hypothetical lipoprotein yjfO precursor
gi|26111730|gb|AE014075.1|	2107048	2107167	120	1.44167	2	0.00525845	0.0166667	0.00555277	0.0102409	Trimethylamine-N-oxide reductase 2 precursor
gi|26111730|gb|AE014075.1|	4203258	4203377	120	1.28333	2	0.00525845	0.0166667	0.00555277	0.00911618	Mannitol operon repressor
gi|26111730|gb|AE014075.1|	1100735	1100854	120	1.275	2	0.00525845	0.0166667	0.00555277	0.00905699	Hypothetical protein yccJ	Flavoprotein wrbA
gi|26111730|gb|AE014075.1|	4132416	4132534	119	1.84874	2	0.00525845	0.0168067	0.00559944	0.0131326	Cellulose synthase catalytic subunit (UDP-forming)
gi|26111730|gb|AE014075.1|	3637592	3637710	119	1.78992	2	0.00525845	0.0168067	0.00559944	0.0127147	Glutamate-ammonia-ligase adenylyltransferase
gi|26111730|gb|AE014075.1|	4162156	4162274	119	1.5042	2	0.00525845	0.0168067	0.00559944	0.0106851	Glycyl-tRNA synthetase alpha chain
gi|26111730|gb|AE014075.1|	1084998	1085116	119	1.11765	2	0.00525845	0.0168067	0.00559944	0.00793923	Periplasmic appA protein precursor
gi|26111730|gb|AE014075.1|	2380351	2380468	118	1.99153	2	0.00525845	0.0169492	0.00564689	0.0141468	Histidinol dehydrogenase	Histidinol-phosphate aminotransferase
gi|26111730|gb|AE014075.1|	4245466	4245583	118	1.78814	2	0.00525845	0.0169492	0.00564689	0.0127021	Ttk protein
gi|26111730|gb|AE014075.1|	1060534	1060651	118	1.72881	2	0.00525845	0.0169492	0.00564689	0.0122807	Putative protease La homolog
gi|26111730|gb|AE014075.1|	4778346	4778463	118	1.61864	2	0.00525845	0.0169492	0.00564689	0.0114981	Maltose transport system permease protein malF
gi|26111730|gb|AE014075.1|	3778295	3778412	118	1.61017	2	0.00525845	0.0169492	0.00564689	0.0114379	RNA polymerase sigma-54 factor
gi|26111730|gb|AE014075.1|	1062222	1062339	118	1.58475	2	0.00525845	0.0169492	0.00564689	0.0112573	Hypothetical protein ycbG
gi|26111730|gb|AE014075.1|	4389460	4389577	118	1.30508	2	0.00525845	0.0169492	0.00564689	0.0092707	Probable tRNA modification GTPase trmE
gi|26111730|gb|AE014075.1|	1684211	1684328	118	1.28814	2	0.00525845	0.0169492	0.00564689	0.0091503	Glyceraldehyde 3-phosphate dehydrogenase A
gi|26111730|gb|AE014075.1|	2146512	2146629	118	1.14407	2	0.00525845	0.0169492	0.00564689	0.00812691	Hypothetical amino-acid ABC transporter permease protein yecS
gi|26111730|gb|AE014075.1|	1070031	1070148	118	1.07627	2	0.00525845	0.0169492	0.00564689	0.00764531	Helicase IV
gi|26111730|gb|AE014075.1|	960577	960693	117	2	2	0.00525845	0.017094	0.00569515	0.014207	Hypothetical protein ybjS
gi|26111730|gb|AE014075.1|	2556673	2556789	117	1.97436	2	0.00525845	0.017094	0.00569515	0.0140249	Hypothetical oxidoreductase yeiQ
gi|26111730|gb|AE014075.1|	3739620	3739736	117	1.54701	2	0.00525845	0.017094	0.00569515	0.0109892	Cold-shock DEAD-box protein A
gi|26111730|gb|AE014075.1|	2329906	2330022	117	1.31624	2	0.00525845	0.017094	0.00569515	0.00934993	Putative transferase
gi|26111730|gb|AE014075.1|	4670642	4670758	117	1.22222	2	0.00525845	0.017094	0.00569515	0.00868208	PTS system, fructose-like-2 IIB component 1	Hypothetical protein
gi|26111730|gb|AE014075.1|	2487275	2487390	116	1.99138	2	0.00525845	0.0172414	0.00574425	0.0141458	Methionyl-tRNA synthetase
gi|26111730|gb|AE014075.1|	2570609	2570724	116	1.99138	2	0.00525845	0.0172414	0.00574425	0.0141458	Ribosomal small subunit pseudouridine synthase A
gi|26111730|gb|AE014075.1|	4888129	4888244	116	1.96552	2	0.00525845	0.0172414	0.00574425	0.0139621	Hypothetical protein yjcZ
gi|26111730|gb|AE014075.1|	2983824	2983939	116	1.77586	2	0.00525845	0.0172414	0.00574425	0.0126149	Hypothetical protein yfiQ
gi|26111730|gb|AE014075.1|	3009354	3009469	116	1.71552	2	0.00525845	0.0172414	0.00574425	0.0121862	Signal recognition particle protein
gi|26111730|gb|AE014075.1|	3784440	3784555	116	1.51724	2	0.00525845	0.0172414	0.00574425	0.0107778	Aerobic respiration control sensor protein arcB
gi|26111730|gb|AE014075.1|	1712926	1713041	116	1.41379	2	0.00525845	0.0172414	0.00574425	0.0100429	Hypothetical protein yncE precursor
gi|26111730|gb|AE014075.1|	4749226	4749341	116	1.25862	2	0.00525845	0.0172414	0.00574425	0.00894064	Isocitrate lyase
gi|26111730|gb|AE014075.1|	2578282	2578397	116	1.19828	2	0.00525845	0.0172414	0.00574425	0.00851198	Nitrate/nitrite response regulator protein narP
gi|26111730|gb|AE014075.1|	3086561	3086675	115	2	2	0.00525845	0.0173913	0.0057942	0.014207	Glycine betaine/L-proline transport system permease protein proW
gi|26111730|gb|AE014075.1|	2986802	2986916	115	1.84348	2	0.00525845	0.0173913	0.0057942	0.0130952	Hypothetical protein yfiM
gi|26111730|gb|AE014075.1|	4715280	4715394	115	1.8	2	0.00525845	0.0173913	0.0057942	0.0127863	DNA-directed RNA polymerase beta chain
gi|26111730|gb|AE014075.1|	2118815	2118929	115	1.46087	2	0.00525845	0.0173913	0.0057942	0.0103773	Protein-glutamate methylesterase
gi|26111730|gb|AE014075.1|	971920	972033	114	1.52632	2	0.00525845	0.0175439	0.00584503	0.0108422	Hypothetical protein ybjD
gi|26111730|gb|AE014075.1|	4665361	4665474	114	1.41228	2	0.00525845	0.0175439	0.00584503	0.0100322	Glycerol dehydrogenase
gi|26111730|gb|AE014075.1|	4537296	4537409	114	1.39474	2	0.00525845	0.0175439	0.00584503	0.00990754	Hypothetical protein	Uridine phosphorylase
gi|26111730|gb|AE014075.1|	2465128	2465241	114	1.34211	2	0.00525845	0.0175439	0.00584503	0.00953367	Putative tagatose 6-phosphate kinase gatZ
gi|26111730|gb|AE014075.1|	3900337	3900450	114	1.29825	2	0.00525845	0.0175439	0.00584503	0.00922211	Probable bifunctional chitinase/lysozyme precursor
gi|26111730|gb|AE014075.1|	958013	958126	114	1.28947	2	0.00525845	0.0175439	0.00584503	0.0091598	Putative lipoprotein ybjP precursor
gi|26111730|gb|AE014075.1|	3904191	3904303	113	1.99115	2	0.00525845	0.0176991	0.00589675	0.0141442	Elongation factor G
gi|26111730|gb|AE014075.1|	942673	942785	113	1.65487	2	0.00525845	0.0176991	0.00589675	0.0117554	Hypothetical membrane protein ybjL
gi|26111730|gb|AE014075.1|	1026567	1026679	113	1.61947	2	0.00525845	0.0176991	0.00589675	0.0115039	MukF protein	MukE protein
gi|26111730|gb|AE014075.1|	4017872	4017984	113	1.50442	2	0.00525845	0.0176991	0.00589675	0.0106867	Gluconate utilization system GNT-I transcriptional repressor
gi|26111730|gb|AE014075.1|	4689893	4690005	113	1.10619	2	0.00525845	0.0176991	0.00589675	0.00785788	Soluble pyridine nucleotide transhydrogenase
gi|26111730|gb|AE014075.1|	2047100	2047211	112	1.99107	2	0.00525845	0.0178571	0.0059494	0.0141436	Para-aminobenzoate synthase component I
gi|26111730|gb|AE014075.1|	1541861	1541972	112	1.80357	2	0.00525845	0.0178571	0.0059494	0.0128117	Aldehyde-alcohol dehydrogenase
gi|26111730|gb|AE014075.1|	4110032	4110143	112	1.58036	2	0.00525845	0.0178571	0.0059494	0.0112261	Hypothetical transcriptional regulator yhjB
gi|26111730|gb|AE014075.1|	4910387	4910498	112	1.40179	2	0.00525845	0.0178571	0.0059494	0.00995761	Lysyl-tRNA synthetase, heat inducible
gi|26111730|gb|AE014075.1|	2636097	2636208	112	1.22321	2	0.00525845	0.0178571	0.0059494	0.00868913	Protein inaA
gi|26111730|gb|AE014075.1|	2604516	2604626	111	1.37838	2	0.00525845	0.018018	0.006003	0.00979134	Sensor protein rcsC
gi|26111730|gb|AE014075.1|	2171861	2171970	110	1.76364	2	0.00525845	0.0181818	0.00605757	0.012528	Flagellar motor switch protein fliM
gi|26111730|gb|AE014075.1|	2388935	2389044	110	1.46364	2	0.00525845	0.0181818	0.00605757	0.010397	6-phosphogluconate dehydrogenase, decarboxylating
gi|26111730|gb|AE014075.1|	3003023	3003132	110	1.37273	2	0.00525845	0.0181818	0.00605757	0.0097512	Phospho-2-dehydro-3-deoxyheptonate aldolase, Tyr-sensitive
gi|26111730|gb|AE014075.1|	4994662	4994770	109	1.98165	2	0.00525845	0.0183486	0.00611315	0.0140767	Hypothetical protein yjeP precursor
gi|26111730|gb|AE014075.1|	2837597	2837705	109	1.91743	2	0.00525845	0.0183486	0.00611315	0.0136205	Ethanolamine utilization protein eutA	Ethanolamine utilization protein eutH
gi|26111730|gb|AE014075.1|	484182	484290	109	1.7156	2	0.00525845	0.0183486	0.00611315	0.0121868	Hypothetical protein yajF
gi|26111730|gb|AE014075.1|	3658624	3658732	109	1.09174	2	0.00525845	0.0183486	0.00611315	0.00775522	Aerotaxis receptor
gi|26111730|gb|AE014075.1|	1373953	1374061	109	1.00917	2	0.00525845	0.0183486	0.00611315	0.00716869	Spermidine/putrescine transport ATP-binding protein potA
gi|26111730|gb|AE014075.1|	3786321	3786428	108	1.7963	2	0.00525845	0.0185185	0.00616975	0.01276	Aerobic respiration control sensor protein arcB
gi|26111730|gb|AE014075.1|	4030362	4030469	108	1.77778	2	0.00525845	0.0185185	0.00616975	0.0126285	Glycerol-3-phosphate-binding periplasmic protein precursor
gi|26111730|gb|AE014075.1|	3782150	3782257	108	1.60185	2	0.00525845	0.0185185	0.00616975	0.0113788	Hypothetical protein yrbL
gi|26111730|gb|AE014075.1|	4429303	4429410	108	1.35185	2	0.00525845	0.0185185	0.00616975	0.00960291	Hypothetical protein yieM
gi|26111730|gb|AE014075.1|	5221997	5222104	108	1.12037	2	0.00525845	0.0185185	0.00616975	0.00795857	Soluble lytic murein transglycosylase precursor
gi|26111730|gb|AE014075.1|	2086791	2086898	108	1.07407	2	0.00525845	0.0185185	0.00616975	0.00762971	Glucose-6-phosphate 1-dehydrogenase
gi|26111730|gb|AE014075.1|	213570	213676	107	2	2	0.00525845	0.0186916	0.00622741	0.014207	Lipid-A-disaccharide synthase
gi|26111730|gb|AE014075.1|	4177227	4177333	107	1.57009	2	0.00525845	0.0186916	0.00622741	0.0111532	Valine--pyruvate aminotransferase
gi|26111730|gb|AE014075.1|	1040380	1040486	107	1.47664	2	0.00525845	0.0186916	0.00622741	0.0104893	Nicotinate phosphoribosyltransferase
gi|26111730|gb|AE014075.1|	1675800	1675906	107	1.29907	2	0.00525845	0.0186916	0.00622741	0.00922794	Hypothetical protein ynbD
gi|26111730|gb|AE014075.1|	2702	2808	107	1.13084	2	0.00525845	0.0186916	0.00622741	0.00803295	Aspartokinase I
gi|26111730|gb|AE014075.1|	982012	982117	106	1.99057	2	0.00525845	0.0188679	0.00628616	0.01414	Transport ATP-binding protein cydC
gi|26111730|gb|AE014075.1|	134046	134151	106	1.90566	2	0.00525845	0.0188679	0.00628616	0.0135369	Pyruvate dehydrogenase E1 component
gi|26111730|gb|AE014075.1|	2641090	2641195	106	1.87736	2	0.00525845	0.0188679	0.00628616	0.0133359	Anaerobic glycerol-3-phosphate dehydrogenase subunit B
gi|26111730|gb|AE014075.1|	2886320	2886425	106	1.78302	2	0.00525845	0.0188679	0.00628616	0.0126657	Hypothetical protein
gi|26111730|gb|AE014075.1|	4742541	4742646	106	1.5	2	0.00525845	0.0188679	0.00628616	0.0106553	23S ribosomal RNA
gi|26111730|gb|AE014075.1|	3569401	3569505	105	1.90476	2	0.00525845	0.0190476	0.00634603	0.0135305	Putative enzyme
gi|26111730|gb|AE014075.1|	5026928	5027032	105	1.89524	2	0.00525845	0.0190476	0.00634603	0.0134629	Hypothetical protein yjfR
gi|26111730|gb|AE014075.1|	2024907	2025011	105	1.54286	2	0.00525845	0.0190476	0.00634603	0.0109597	Hypothetical protein yeaG
gi|26111730|gb|AE014075.1|	5106483	5106587	105	1.05714	2	0.00525845	0.0190476	0.00634603	0.00750944	Hypothetical protein yjgQ
gi|26111730|gb|AE014075.1|	529204	529307	104	1.91346	2	0.00525845	0.0192308	0.00640705	0.0135923	Trigger factor	Hypothetical protein
gi|26111730|gb|AE014075.1|	5011046	5011149	104	1.76923	2	0.00525845	0.0192308	0.00640705	0.0125678	HflK protein
gi|26111730|gb|AE014075.1|	2057603	2057706	104	1.66346	2	0.00525845	0.0192308	0.00640705	0.0118164	Hypothetical protein yebN
gi|26111730|gb|AE014075.1|	1729347	1729450	104	1.44231	2	0.00525845	0.0192308	0.00640705	0.0102455	N-hydroxyarylamine O-acetyltransferase
gi|26111730|gb|AE014075.1|	2572956	2573059	104	1.40385	2	0.00525845	0.0192308	0.00640705	0.00997225	50S ribosomal protein L25	Hypothetical protein
gi|26111730|gb|AE014075.1|	2129844	2129947	104	1.24038	2	0.00525845	0.0192308	0.00640705	0.0088111	Alpha,alpha-trehalose-phosphate synthase (UDP-forming)
gi|26111730|gb|AE014075.1|	5067272	5067375	104	1.14423	2	0.00525845	0.0192308	0.00640705	0.00812807	ABC transporter Periplasmic binding protein ytfQ precursor
gi|26111730|gb|AE014075.1|	4378395	4378497	103	1.99029	2	0.00525845	0.0194175	0.00646925	0.0141381	Hypothetical protein yidA
gi|26111730|gb|AE014075.1|	1879310	1879412	103	1.38835	2	0.00525845	0.0194175	0.00646925	0.00986217	Hypothetical protein ydhH
gi|26111730|gb|AE014075.1|	2814573	2814675	103	1.32039	2	0.00525845	0.0194175	0.00646925	0.00937941	Phosphocarrier protein HPr
gi|26111730|gb|AE014075.1|	1934326	1934428	103	1.27184	2	0.00525845	0.0194175	0.00646925	0.00903457	Hypothetical transcriptional regulator ydiP
gi|26111730|gb|AE014075.1|	2500994	2501096	103	1.23301	2	0.00525845	0.0194175	0.00646925	0.00875871	Hypothetical protein yehQ
gi|26111730|gb|AE014075.1|	5060575	5060676	102	2	2	0.00525845	0.0196078	0.00653268	0.014207	Hypothetical protein ytfN
gi|26111730|gb|AE014075.1|	3204479	3204580	102	1.89216	2	0.00525845	0.0196078	0.00653268	0.013441	L-serine dehydratase 2
gi|26111730|gb|AE014075.1|	874155	874256	102	1.76471	2	0.00525845	0.0196078	0.00653268	0.0125356	Hypothetical protein ybiP
gi|26111730|gb|AE014075.1|	5102518	5102619	102	1.63725	2	0.00525845	0.0196078	0.00653268	0.0116303	Valyl-tRNA synthetase
gi|26111730|gb|AE014075.1|	1514087	1514188	102	1.62745	2	0.00525845	0.0196078	0.00653268	0.0115606	Nitrate/nitrite response regulator protein narL
gi|26111730|gb|AE014075.1|	153900	154001	102	1.31373	2	0.00525845	0.0196078	0.00653268	0.00933208	Hypothetical ABC transporter ATP-binding protein yadG	Hypothetical protein yadH
gi|26111730|gb|AE014075.1|	4504763	4504864	102	1.21569	2	0.00525845	0.0196078	0.00653268	0.00863565
gi|26111730|gb|AE014075.1|	1633009	1633110	102	1.04902	2	0.00525845	0.0196078	0.00653268	0.00745173	#N/A
gi|26111730|gb|AE014075.1|	112086	112187	102	1.02941	2	0.00525845	0.0196078	0.00653268	0.00731245	Preprotein translocase secA subunit
gi|26111730|gb|AE014075.1|	70827	70928	102	1.01961	2	0.00525845	0.0196078	0.00653268	0.0072428	L-arabinose isomerase	L-ribulokinase
gi|26111730|gb|AE014075.1|	4005619	4005719	101	1.9901	2	0.00525845	0.019802	0.00659736	0.0141367	Glycogen operon protein glgX
gi|26111730|gb|AE014075.1|	955561	955661	101	1.81188	2	0.00525845	0.019802	0.00659736	0.0128707	Arginine transport system permease protein artM
gi|26111730|gb|AE014075.1|	2416845	2416945	101	1.79208	2	0.00525845	0.019802	0.00659736	0.0127301	Putative colanic acid biosynthesis glycosyl transferase wcaE
gi|26111730|gb|AE014075.1|	3782272	3782372	101	1.68317	2	0.00525845	0.019802	0.00659736	0.0119564	Hypothetical protein yrbL
gi|26111730|gb|AE014075.1|	4005721	4005821	101	1.64356	2	0.00525845	0.019802	0.00659736	0.0116751	Glycogen operon protein glgX
gi|26111730|gb|AE014075.1|	2796823	2796923	101	1.58416	2	0.00525845	0.019802	0.00659736	0.0112531	Hypothetical protein yfeA
gi|26111730|gb|AE014075.1|	2469187	2469287	101	1.54455	2	0.00525845	0.019802	0.00659736	0.0109718	Fructose-bisphosphate aldolase class I
gi|26111730|gb|AE014075.1|	5217823	5217923	101	1.52475	2	0.00525845	0.019802	0.00659736	0.0108311	Transcriptional regulator nadR
gi|26111730|gb|AE014075.1|	5221078	5221178	101	1.48515	2	0.00525845	0.019802	0.00659736	0.0105498	Soluble lytic murein transglycosylase precursor
gi|26111730|gb|AE014075.1|	662779	662879	101	1.37624	2	0.00525845	0.019802	0.00659736	0.00977613	Ferric enterobactin transport system permease protein fepG
gi|26111730|gb|AE014075.1|	950014	950114	101	1.31683	2	0.00525845	0.019802	0.00659736	0.00935414	Putrescine transport ATP-binding protein potG
gi|26111730|gb|AE014075.1|	1679327	1679426	100	1.99	2	0.00525845	0.02	0.00666333	0.014136	ATP-dependent helicase hrpA
gi|26111730|gb|AE014075.1|	2372235	2372334	100	1.9	2	0.00525845	0.02	0.00666333	0.0134967	Exodeoxyribonuclease I
gi|26111730|gb|AE014075.1|	5204097	5204196	100	1.69	2	0.00525845	0.02	0.00666333	0.0120049	Hypothetical protein yjjW
gi|26111730|gb|AE014075.1|	4144592	4144691	100	1.53	2	0.00525845	0.02	0.00666333	0.0108684	Dipeptide transport system permease protein dppB
gi|26111730|gb|AE014075.1|	724656	724755	100	1.45	2	0.00525845	0.02	0.00666333	0.0103001	Magnesium and cobalt efflux protein corC	Hypothetical protein ybeY
gi|26111730|gb|AE014075.1|	1878209	1878308	100	1.38	2	0.00525845	0.02	0.00666333	0.00980286	Pyridoxamine 5'-phosphate oxidase
gi|26111730|gb|AE014075.1|	3653202	3653301	100	1.23	2	0.00525845	0.02	0.00666333	0.00873733	DNA primase
gi|26111730|gb|AE014075.1|	4676879	4676977	99	1.86869	2	0.00525845	0.020202	0.00673064	0.0132743	Protein yijP
gi|26111730|gb|AE014075.1|	1633167	1633265	99	1.81818	2	0.00525845	0.020202	0.00673064	0.0129155	#N/A
gi|26111730|gb|AE014075.1|	3111023	3111121	99	1.81818	2	0.00525845	0.020202	0.00673064	0.0129155	Glucitol operon activator protein
gi|26111730|gb|AE014075.1|	3672218	3672316	99	1.57576	2	0.00525845	0.020202	0.00673064	0.0111934	2,4-dienoyl-CoA reductase (NADPH)
gi|26111730|gb|AE014075.1|	1900712	1900810	99	1.48485	2	0.00525845	0.020202	0.00673064	0.0105477	Multidrug resistance protein norM
gi|26111730|gb|AE014075.1|	2856333	2856431	99	1.42424	2	0.00525845	0.020202	0.00673064	0.0101171
gi|26111730|gb|AE014075.1|	675109	675207	99	1.36364	2	0.00525845	0.020202	0.00673064	0.00968662	Hypothetical oxidoreductase ybdH
[truncated: 4,500 more rows]

## Sheet: HBc VLP E.coli genes
№	percentage of coverage from all fragments, that are mapped against E.coli genome	possible gene product (1)	possible gene product (2)
1	8.16415	Hypothetical protein	ATP synthase epsilon chain
2	5.81585	23S ribosomal RNA
3	2.65314	CTP synthase
4	1.73278	Nitrate/nitrite sensor protein narX
5	1.67745	Nitrate/nitrite response regulator protein narL	Nitrate/nitrite sensor protein narX
6	1.15686	Enolase	CTP synthase
7	1.14648	Glycine betaine/L-proline transport system permease protein proW
8	0.938634	Chaperone protein htpG
9	0.738813	Phenylalanyl-tRNA synthetase alpha chain
10	0.735243	Hypothetical ABC transporter ATP-binding protein yhiH
11	0.702003	Glycerol kinase
12	0.607351	16S ribosomal RNA
13	0.57843	Hypothetical protein yhhJ	Hypothetical ABC transporter ATP-binding protein yhiH
14	0.538991	Hypothetical protein ygiF
15	0.536362	Malate synthase G
16	0.478519	Sulfate adenylyltransferase subunit 1
17	0.462744	Sec-independent protein translocase protein tatA	Sec-independent protein translocase protein tatB
18	0.454856	Phosphopentomutase
19	0.449703	Sec-independent protein translocase protein tatB
20	0.44171	Tagatose-bisphosphate aldolase gatY
21	0.427393	Uroporphyrinogen decarboxylase
22	0.423624	Galactose-1-phosphate uridylyltransferase
23	0.412789	Glycerol-3-phosphate transporter
24	0.405391	Putative conserved protein
25	0.391755	Ribokinase
26	0.383867	Phosphoenolpyruvate carboxykinase (ATP)
27	0.378609	Anaerobic glycerol-3-phosphate dehydrogenase subunit A
28	0.37335	Glutamate synthase [NADPH] large chain precursor
29	0.353245	Anaerobic glycerol-3-phosphate dehydrogenase subunit C	Hypothetical protein
30	0.336541	Cell division protein mukB
31	0.332055	Conserved hypothetical protein	DNA ligase
32	0.320766	Fatty oxidation complex alpha subunit
33	0.315507	Translation initiation factor IF-2
34	0.312878	Hypothetical transcriptional regulator ycfQ
35	0.29915	DNA ligase
36	0.286586	Isocitrate dehydrogenase kinase/phosphatase
37	0.28089	Hypothetical protein yjiX
38	0.27344	NADH dehydrogenase I chain C/D	NADH dehydrogenase I chain B
39	0.260293	Malate synthase A
40	0.257664	ATP-dependent hsl protease ATP-binding subunit hslU
41	0.257375	Riboflavin biosynthesis protein ribD
42	0.255035	HflC protein
43	0.249777	Hypothetical protein ybaY precursor
44	0.247147	Cell division protein ftsN
45	0.243	Isocitrate dehydrogenase (NADP)
46	0.240553	Hypothetical protein ybjS
47	0.23926	Exopolyphosphatase
48	0.231372	Tryptophanase
49	0.228743	PutA protein
50	0.223484	DNA-directed RNA polymerase beta' chain
51	0.2227	Hypothetical protein ydjI
52	0.220855	DNA/pantothenate metabolism flavoprotein
53	0.217506	Glycerol uptake facilitator protein
54	0.214628	Aspartate ammonia-lyase
55	0.207709	2-oxoglutarate dehydrogenase E1 component
56	0.194563	Putative tagatose 6-phosphate kinase gatZ
57	0.193237	NADH dehydrogenase I chain B
58	0.191934	L-asparaginase II precursor
59	0.189304	Paraquat-inducible protein B
60	0.186675	Hypothetical ABC transporter ATP-binding protein yejF
61	0.184046	Hypothetical protein yjiA	Hypothetical protein yjiX
62	0.183509	Histidine biosynthesis bifunctional protein hisB
63	0.181688	Hypothetical protein ybhR
64	0.176158	N-acetylglucosamine repressor
65	0.173529	Hypothetical protein ybaD	Riboflavin biosynthesis protein ribD
66	0.163012	Adenylate cyclase
67	0.156562	Hypothetical protein ybjX
68	0.155124	Periplasmic oligopeptide-binding protein precursor
69	0.152112	Putative colanic acid biosynthesis glycosyl transferase wcaI
70	0.150843	Soluble pyridine nucleotide transhydrogenase
71	0.148597	Hypothetical protein ydhH
72	0.147237	Leucyl-tRNA synthetase
73	0.145486	tRNA-Pro
74	0.144607	Nitrite extrusion protein 2
75	0.140867	Ubiquinol oxidase polypeptide I
76	0.13672	5S ribosomal RNA
77	0.134091	Protein trpH
78	0.131461	S-adenosylmethionine:tRNA ribosyltransferase-isomerase	Queuine tRNA-ribosyltransferase
79	0.128832	Membrane-bound lytic murein transglycosylase A precursor
80	0.127749	Oligopeptidase A
81	0.126203	MalT Regulatory protein
82	0.123574	Hypothetical protein ygjM
83	0.12254	Hypothetical protein ybeY
84	0.121861	Oligopeptide transport ATP-binding protein oppF
85	0.121303	Exodeoxyribonuclease X
86	0.120944	HemY protein
87	0.118445	CDP-diacylglycerol--serine O-phosphatidyltransferase
88	0.118315	Leu operon leader peptide
89	0.117888	Hypothetical protein yhhS
90	0.11637	GDP-mannose mannosyl hydrolase
91	0.115686	Hypothetical protein yigB
92	0.115169	Ribonucleoside-diphosphate reductase 2 alpha chain
93	0.114633	tRNA-Ser	Hypothetical protein yeeI
94	0.113057	Galactokinase	Galactose-1-phosphate uridylyltransferase
95	0.112631	Acetyl-coenzyme A carboxylase carboxyl transferase subunit alpha	Lysine decarboxylase, constitutive
96	0.112207	Peptide chain release factor 1
97	0.11201	DNA-directed RNA polymerase alpha chain
98	0.110428	Transcriptional regulator mntR	Hypothetical protein ybiR
99	0.109332	Capsular synthesis regulator component B
100	0.108213	NADH dehydrogenase I chain G
101	0.107917	High-affinity zinc uptake system membrane protein znuB
102	0.107798	Probable N-acetylmuramoyl-L-alanine amidase ybjR	Hypothetical protein ybjS
103	0.105169	Inositol-1-monophosphatase
104	0.102033	Septum site-determining protein minC
105	0.0999106	Succinate dehydrogenase flavoprotein subunit
106	0.0972814	Oligopeptide transport ATP-binding protein oppD	Oligopeptide transport ATP-binding protein oppF
107	0.0968564	Hypothetical protein yheT
108	0.0949446	Hypothetical protein yejG
109	0.0946522	Glycine dehydrogenase (decarboxylating)
110	0.0920229	Hypothetical protein yebB	Crossover junction endodeoxyribonuclease ruvC
111	0.0893937	Protein yhgF
112	0.0877028	Anaerobic glycerol-3-phosphate dehydrogenase subunit B	Anaerobic glycerol-3-phosphate dehydrogenase subunit C
113	0.0872293	Topoisomerase IV subunit A
114	0.0867645	ADP-heptose synthase
115	0.0864516	Cell division protein ftsY
116	0.086163	Probable 3-ketoacyl-CoA thiolase
117	0.084649	Probable 3-phenylpropionic acid transporter
118	0.0845946	ATP synthase alpha chain	Hypothetical protein
119	0.0841352	Hypothetical protein yjcD
120	0.082442	Ethanolamine utilization protein eutQ
121	0.0818371	tRNA (5-methylaminomethyl-2-thiouridylate)-methyltransferase	Putative Nudix hydrolase ymfB
122	0.081506	30S ribosomal protein S18
123	0.0795523	Hypothetical protein yceH
124	0.0794772	Hypothetical protein ybhA
125	0.079225	Hypothetical protein ycdX precursor
126	0.0788768	Hypothetical protein ybeL
127	0.0781014	Phosphoenolpyruvate-protein phosphotransferase ptsP	(Di)nucleoside polyphosphate hydrolase
128	0.0762476	RNA polymerase sigma-54 factor	Probable sigma(54) modulation protein
129	0.0762476	High-affinity zinc uptake system ATP-binding protein znuC	High-affinity zinc uptake system membrane protein znuB
130	0.0736183	Putative glucosyltransferase
131	0.0735857	Hypothetical protein yaiA
132	0.0728735	Hypothetical protein ygaF
133	0.0722345	Tryptophan synthase beta chain
134	0.0709891	Septum site-determining protein minD	Septum site-determining protein minC
135	0.0708858	N utilization substance protein A
136	0.0698123	Putative membrane protein igaA homolog
137	0.0693404	AAS bifunctional protein
138	0.0688807	(Di)nucleoside polyphosphate hydrolase
139	0.0683599	Exodeoxyribonuclease V beta chain
140	0.0677585	Sulfate adenylyltransferase subunit 2
141	0.0669297	Glucose-1-phosphate adenylyltransferase
142	0.0657307	Protein smp precursor
143	0.0657307	Uroporphyrinogen-III synthase
144	0.0651292	Hypothetical transcriptional regulator yegW
145	0.0632873	Cellulose synthase operon protein C
146	0.0631014	Cytochrome O ubiquinol oxidase subunit III	Ubiquinol oxidase polypeptide I
147	0.0625095	Hypothetical protein yqiB	ADP-ribose pyrophosphatase
148	0.061799	Hypothetical protein ycbL
149	0.0614528	Hypothetical protein ycfP
150	0.0613635	Hypothetical protein yfiC
151	0.061151	Hypothetical protein ycbK	Hypothetical protein ycbL
152	0.0608288	Aminomethyltransferase
153	0.0604722	2-amino-3-ketobutyrate coenzyme A ligase
154	0.0595212	Hypothetical ABC transporter ATP-binding protein ybhF
155	0.0592593	Hypothetical protein yhaV
156	0.0585503	Hypothetical protein ybhS
157	0.0583333	Glycerol-3-phosphate-binding periplasmic protein precursor
158	0.0579895	Hypothetical protein ydhA	Hypothetical protein ydhH
159	0.057843	N-acetylglucosamine-6-phosphate deacetylase
160	0.0574929	Putative sulfate transporter ychM
161	0.0552138	Hnr protein
162	0.0546969	Isoaspartyl dipeptidase
163	0.0537583	Histidinol-phosphate aminotransferase	Histidine biosynthesis bifunctional protein hisB
164	0.053216	MukE protein
165	0.0531308	Hypothetical protein yqgF
166	0.0529411	ATP synthase beta chain
167	0.0525845	Tryptophan-specific transport protein
168	0.0525845	Phosphoheptose isomerase
169	0.0521648	Ferritin 1
170	0.0514866	Biotin carboxylase
171	0.0514213	Glycogen synthase
172	0.0503712	NADH dehydrogenase I chain I
173	0.0502483	Acyl-[acyl-carrier-protein]--UDP-N- acetylglucosamine O-acyltransferase
174	0.0501018	Hypothetical protein yehU precursor
175	0.0499553	Hypothetical protein ybhQ	Hypothetical protein ybhR
176	0.0498434	Formate dehydrogenase-O beta subunit
177	0.0497326	NAD(P)H-flavin reductase
178	0.0481176	Ttk protein
179	0.0480838	Hypothetical protein yddM	Hypothetical protein
180	0.0475133	Hypothetical oxidoreductase ybbO
181	0.0473496	Hypothetical protein yrbK
182	0.0473261	Outer membrane porin protein nmpC precursor
183	0.0461629	Hypothetical protein yebT
184	0.0453924	UDP-N-acetylmuramoylalanine--D-glutamate ligase
185	0.0447609	Putative phosphoenolpyruvate-protein phosphotransferase ypdD
186	0.0446969	Hypothetical protein yhiN
187	0.0442959	Glycine betaine-binding periplasmic protein precursor
188	0.0438127	Guanosine-3',5'-bis(Diphosphate) 3'-pyrophosphohydrolase
189	0.0427752	Exodeoxyribonuclease VII small subunit
190	0.0427729	DNA polymerase III, theta subunit
191	0.0426618	Peptide transport system permease protein sapB
192	0.0425579	6,7-dimethyl-8-ribityllumazine synthase
193	0.042501	Methionyl-tRNA formyltransferase
194	0.0420676	Hypothetical protein yhjD
195	0.0417669	Hypothetical ABC transporter permease protein yejB
196	0.041601	Glutamate synthase [NADPH] small chain
197	0.0412672	2-dehydro-3-deoxygluconokinase	Protein yhjJ precursor
198	0.0410338	Putative electron transport protein ykgF
199	0.0409239	Sensor protein dcuS
200	0.0406417	Hypothetical protein yiiD
201	0.0403677	Ubiquinol oxidase polypeptide II precursor
202	0.0401732	Phosphate transport ATP-binding protein pstB	Hypothetical protein
203	0.0395024	Hypothetical protein yjcZ
204	0.0394384	Putative transport protein sgaT
205	0.0392156	Protein yhjJ precursor
206	0.0390312	Unknown protein from 2D-page
207	0.0376934	Enterobactin synthetase component F
208	0.0368092	Histidyl-tRNA synthetase
209	0.0367178	Hypothetical protein yqgA
210	0.036163	Flagellar hook-length control protein
211	0.0360137	Icc protein	Hypothetical protein yqiB
212	0.0357709	Aromatic amino acid transport protein aroP
213	0.0345543	Flagellar protein fliO	Flagellar biosynthetic protein fliP precursor
214	0.0344764	Hypothetical protein yejM
215	0.0341799	Protein yedU
216	0.0336413	50S ribosomal protein L1
217	0.0335287	Hypothetical protein yeiA
218	0.0331158	Hypothetical protein yagX precursor
219	0.0328877	Probable ornithine aminotransferase
220	0.032442	Flavoprotein wrbA
221	0.0322855	Flagellar motor switch protein fliM
222	0.0322779	tRNA-Leu
223	0.0322278	Hypothetical protein yedQ
224	0.0315507	Thiosulfate-binding protein precursor
225	0.0313431	Outer membrane usher protein fimD precursor
226	0.031103	Dihydrodipicolinate synthase
227	0.0309311	GnsB protein	Hypothetical protein
228	0.0309292	Vitamin B12 transport ATP-binding protein btuD
229	0.0307899	Peptidyl-prolyl cis-trans isomerase A precursor
230	0.030615	Trigger factor	Hypothetical protein
231	0.030407	Phosphatidate cytidylyltransferase
232	0.0300396	Protein methyltransferase hemK
233	0.029474	Hydrogenase isoenzymes formation protein hypE
234	0.029068	Hypothetical protein ybjJ
235	0.0289215	Putative formate acetyltransferase 3
236	0.0289215	Hypothetical oxidoreductase ygbJ
237	0.0288655	Ethanolamine utilization protein eutH
238	0.028374	Hypothetical protein yeeA
239	0.0279082	Monofunctional biosynthetic peptidoglycan transglycosylase
240	0.0278385	Xaa-Pro dipeptidase
241	0.0274955	Hypothetical protein yadH
242	0.0271048	Glutathione synthetase
243	0.0262923	Guanosine-5'-triphosphate,3'-diphosphate pyrophosphatase
244	0.0252093	Gamma-glutamyl phosphate reductase
245	0.025116	Hydrogenase-2 small chain precursor
246	0.0249497	Hypothetical protein ybhO
247	0.0248663	Putative metalloprotease yggG
248	0.0245356	Putative binding protein yliB precursor	Hypothetical ABC transporter permease protein yliC
249	0.0244652	Hypothetical lipoprotein yfhM precursor
250	0.0241478	(3R)-hydroxymyristoyl-[acyl carrier protein] dehydratase
251	0.0239058	O-succinylbenzoate-CoA synthase
252	0.0239054	Oxygen-insensitive NADPH nitroreductase
253	0.0238691	DNA polymerase III, beta chain
254	0.0236748	Hypothetical protein yheN
255	0.023663	Lysine-sensitive aspartokinase III
256	0.0234626	Vitamin B12 transport periplasmic protein btuE
257	0.0234554	Hypothetical protein yjaG
258	0.0233511	Transport ATP-binding protein cydC
259	0.0233374	Hydrogenase-2 large chain precursor
260	0.0230374	PTS system, galactitol-specific IIB component
261	0.0229022	Hypothetical sugar kinase yegV	Hypothetical transcriptional regulator yegW
262	0.022812	Right origin-binding protein
263	0.0227868	Histidinol dehydrogenase
264	0.0227003	Hypothetical protein yfcA
265	0.0224998	Protein smg
266	0.0224868	Hypothetical protein yfcL	Hypothetical protein yfcM
267	0.021585	DNA repair protein radA
268	0.0211552	Phosphatidylglycerophosphatase A
269	0.0210338	Flagellar motor switch protein fliN	Flagellar protein fliO
270	0.0206692	Ribonuclease T
271	0.0203404	Probable ATP-dependent helicase dinG
272	0.0199954	DNA-damage-inducible protein F
273	0.0191473	Hypothetical protein yebE
274	0.0189557	50S ribosomal protein L13
275	0.0189374	Hypothetical protein yfcM	Hypothetical protein yfcA
276	0.0188767	Hypothetical protein yehQ
277	0.0187136	Biotin sulfoxide reductase
278	0.0184093	Lysine decarboxylase, constitutive
279	0.0184046	50S ribosomal protein L18	Hypothetical protein
280	0.0179887	Hypothetical lipoprotein ydcL precursor
281	0.0179243	Probable carnitine transporter
282	0.0177807	NrfD protein
283	0.0175546	ADP-heptose--LPS heptosyltransferase II
284	0.0174614	Nickel transport system permease protein nikC
285	0.0171632	Hypothetical protein yhfK
286	0.0168062	Cardiolipin synthetase
287	0.0167137	Carbamate kinase
288	0.0165181	Hypothetical protein ycjG
289	0.0163696	Putative ATP-binding component of a transport system
290	0.0162347	Hypothetical protein ypdA
291	0.0161521	Ferric enterobactin transport system permease protein fepG
292	0.0160114	Hypothetical protein yfaQ precursor
293	0.0158933	membrane channel protein component of Pn transporter
294	0.0157754	Protein yobA precursor	DNA polymerase III, theta subunit
295	0.0157297	Hypothetical ABC transporter permease protein yliC
296	0.0155677	UDP-N-acetylmuramoylalanyl-D-glutamate--2, 6-diaminopimelate ligase
297	0.0154497	Ribonuclease HI
298	0.0151869	Hypothetical sugar kinase ygcE
299	0.0146904	Hypothetical protein yoaD
300	0.014534	Hypothetical transcriptional regulator yeeY
301	0.0138757	Menaquinone-specific isochorismate synthase
302	0.0136267	COB(I)alamin adenosyltransferase
303	0.0136182	Acyl-CoA thioesterase II
304	0.0134552	Pyridoxal phosphate biosynthetic protein pdxJ
305	0.0131555	Probable transcriptional regulator phnF	membrane channel protein component of Pn transporter
306	0.0131461	Probable protease htpX
307	0.0129128	Hypothetical protein ytfP
308	0.0128333	Hypothetical protein ycdZ
309	0.0123007	Periplasmic glucans biosynthesis protein mdoH
310	0.012153	Putative radC-like protein yeeS	Hypothetical protein
311	0.0118374	Adenylyltransferase thiF
312	0.0117944	Glyoxylate carboligase
313	0.0116382	Hypothetical protein ygfB
314	0.0116279	Alpha-amylase precursor
315	0.0115978	Anaerobic C4-dicarboxylate transporter dcuC
316	0.0114788	MTA/SAH nucleosidase
317	0.0111762	Thiamine-monophosphate kinase	Phosphatidylglycerophosphatase A
318	0.0111756	Hypothetical protein yegI
319	0.011068	ATP-dependent RNA helicase srmB
320	0.0110326	Hypothetical protein yafS	Ribonuclease HI
321	0.0105169	Cell division ATP-binding protein ftsE	Cell division protein ftsY
322	0.0102628	tRNA-Thr
323	0.00998217	Probable anaerobic dimethyl sulfoxide reductase chain ynfG
324	0.00982347	Hypothetical protein yobD
325	0.00938598	Ferredoxin-type protein napG
326	0.00934064	Hypothetical transcriptional regulator ydhM
327	0.00887923	Orotate phosphoribosyltransferase
328	0.00884041	Hypothetical ATP-binding protein yghR
329	0.00788768	3-phosphoshikimate 1-carboxyvinyltransferase
330	0.00775743	Hypothetical protein yhbW
331	0.00525845	Hypothetical ABC transporter permease protein ycjP
332	0.00262923	Dihydrodipicolinate reductase

## Sheet: DTA mRNA
reference	start	end	length	average coverage	read counts	% of total	read counts/length	% of total (read counts/length)	% of total coverage
DTxA_in_pT7CFE1_Chis_v	0	2011	2012	1155.64	30952	96.7673	15.3837	33.6087	65.9229
DTxA_in_pT7CFE1_Chis_v	3303	3543	241	8.60166	29	0.0906647	0.120332	0.262889	0.490675
DTxA_in_pT7CFE1_Chis_v	3070	3301	232	7.12069	17	0.0531483	0.0732759	0.160086	0.406195
DTxA_in_pT7CFE1_Chis_v	2306	2481	176	2.78409	8	0.0250109	0.0454545	0.0993044	0.158816
DTxA_in_pT7CFE1_Chis_v	2630	2785	156	19.5833	62	0.193835	0.397436	0.868277	1.11712
DTxA_in_pT7CFE1_Chis_v	3738	3879	142	1.97887	6	0.0187582	0.0422535	0.0923112	0.112883
DTxA_in_pT7CFE1_Chis_v	2516	2628	113	2.36283	4	0.0125055	0.0353982	0.0773344	0.134786
DTxA_in_pT7CFE1_Chis_v	2864	2950	87	2.4023	4	0.0125055	0.045977	0.100446	0.137037
DTxA_in_pT7CFE1_Chis_v	3930	4005	76	2.26316	3	0.0093791	0.0394737	0.0862381	0.1291
DTxA_in_pT7CFE1_Chis_v	2787	2851	65	1.36923	3	0.0093791	0.0461538	0.100832	0.0781068
DTxA_in_pT7CFE1_Chis_v	3671	3712	42	1	1	0.00312637	0.0238095	0.0520166	0.0570443
DTxA_in_pT7CFE1_Chis_v	3891	3923	33	1.9697	2	0.00625274	0.0606061	0.132406	0.11236
DTxA_in_pT7CFE1_Chis_v	2056	2072	17	1	1	0.00312637	0.0588235	0.128512	0.0570443
DTxA_in_pT7CFE1_Chis_v	3714	3730	17	1	1	0.00312637	0.0588235	0.128512	0.0570443
gi|26111730|gb|AE014075.1|	2399425	2399447	23	84.087	127	0.397049	5.52174	12.0633	4.79668
gi|26111730|gb|AE014075.1|	1207631	1207649	19	25.5789	29	0.0906647	1.52632	3.33454	1.45913
gi|26111730|gb|AE014075.1|	451915	451963	49	9.77551	17	0.0531483	0.346939	0.757956	0.557637
gi|26111730|gb|AE014075.1|	5180971	5180988	18	6.94444	7	0.0218846	0.388889	0.849605	0.396141
gi|26111730|gb|AE014075.1|	2878719	2878735	17	5.76471	6	0.0187582	0.352941	0.77107	0.328843
gi|26111730|gb|AE014075.1|	2880571	2880586	16	6	6	0.0187582	0.375	0.819262	0.342266
gi|26111730|gb|AE014075.1|	3404552	3404578	27	2.85185	4	0.0125055	0.148148	0.323659	0.162682
gi|26111730|gb|AE014075.1|	2301292	2301314	23	2.91304	4	0.0125055	0.173913	0.379947	0.166172
gi|26111730|gb|AE014075.1|	2526780	2526798	19	2.89474	3	0.0093791	0.157895	0.344952	0.165128
gi|26111730|gb|AE014075.1|	355726	355742	17	2.76471	3	0.0093791	0.176471	0.385535	0.157711
gi|26111730|gb|AE014075.1|	5064097	5064113	17	2.64706	3	0.0093791	0.176471	0.385535	0.151
gi|26111730|gb|AE014075.1|	1273233	1273248	16	3	3	0.0093791	0.1875	0.409631	0.171133
gi|26111730|gb|AE014075.1|	4636901	4636916	16	2.75	3	0.0093791	0.1875	0.409631	0.156872
gi|26111730|gb|AE014075.1|	1493294	1493307	14	3	3	0.0093791	0.214286	0.468149	0.171133
gi|26111730|gb|AE014075.1|	2997976	2997989	14	3	3	0.0093791	0.214286	0.468149	0.171133
gi|26111730|gb|AE014075.1|	1760013	1760177	165	1.44242	2	0.00625274	0.0121212	0.0264812	0.082282
gi|26111730|gb|AE014075.1|	4261102	4261257	156	1.58333	2	0.00625274	0.0128205	0.0280089	0.0903201
gi|26111730|gb|AE014075.1|	966833	966969	137	1.08029	2	0.00625274	0.0145985	0.0318934	0.0616245
gi|26111730|gb|AE014075.1|	2568516	2568642	127	2	2	0.00625274	0.015748	0.0344047	0.114089
gi|26111730|gb|AE014075.1|	451821	451884	64	1.40625	2	0.00625274	0.03125	0.0682718	0.0802185
gi|26111730|gb|AE014075.1|	2215619	2215640	22	1.63636	2	0.00625274	0.0909091	0.198609	0.0933452
gi|26111730|gb|AE014075.1|	3220665	3220682	18	2	2	0.00625274	0.111111	0.242744	0.114089
gi|26111730|gb|AE014075.1|	545001	545017	17	2	2	0.00625274	0.117647	0.257023	0.114089
gi|26111730|gb|AE014075.1|	3043130	3043146	17	1.94118	2	0.00625274	0.117647	0.257023	0.110733
gi|26111730|gb|AE014075.1|	3691997	3692013	17	1.76471	2	0.00625274	0.117647	0.257023	0.100666
gi|26111730|gb|AE014075.1|	367516	367531	16	1.9375	2	0.00625274	0.125	0.273087	0.110523
gi|26111730|gb|AE014075.1|	1143388	1143403	16	2	2	0.00625274	0.125	0.273087	0.114089
gi|26111730|gb|AE014075.1|	1474427	1474442	16	1.9375	2	0.00625274	0.125	0.273087	0.110523
gi|26111730|gb|AE014075.1|	2052691	2052706	16	1.875	2	0.00625274	0.125	0.273087	0.106958
gi|26111730|gb|AE014075.1|	2162780	2162795	16	1.9375	2	0.00625274	0.125	0.273087	0.110523
gi|26111730|gb|AE014075.1|	2194387	2194402	16	1.9375	2	0.00625274	0.125	0.273087	0.110523
gi|26111730|gb|AE014075.1|	5000419	5000434	16	2	2	0.00625274	0.125	0.273087	0.114089
gi|26111730|gb|AE014075.1|	708917	708931	15	2	2	0.00625274	0.133333	0.291293	0.114089
gi|26111730|gb|AE014075.1|	860292	860306	15	1.93333	2	0.00625274	0.133333	0.291293	0.110286
gi|26111730|gb|AE014075.1|	1313472	1313486	15	1.93333	2	0.00625274	0.133333	0.291293	0.110286
gi|26111730|gb|AE014075.1|	4380285	4380299	15	1.93333	2	0.00625274	0.133333	0.291293	0.110286
gi|26111730|gb|AE014075.1|	4951687	4951701	15	1.93333	2	0.00625274	0.133333	0.291293	0.110286
gi|26111730|gb|AE014075.1|	5082463	5082477	15	2	2	0.00625274	0.133333	0.291293	0.114089
gi|26111730|gb|AE014075.1|	1523902	1523915	14	2	2	0.00625274	0.142857	0.3121	0.114089
gi|26111730|gb|AE014075.1|	2148122	2148135	14	2	2	0.00625274	0.142857	0.3121	0.114089
gi|26111730|gb|AE014075.1|	2859590	2859603	14	1.78571	2	0.00625274	0.142857	0.3121	0.101865
gi|26111730|gb|AE014075.1|	763447	763646	200	1	1	0.00312637	0.005	0.0109235	0.0570443
gi|26111730|gb|AE014075.1|	4134034	4134233	200	1	1	0.00312637	0.005	0.0109235	0.0570443
gi|26111730|gb|AE014075.1|	417272	417466	195	1	1	0.00312637	0.00512821	0.0112036	0.0570443
gi|26111730|gb|AE014075.1|	1952885	1953067	183	1	1	0.00312637	0.00546448	0.0119382	0.0570443
gi|26111730|gb|AE014075.1|	4463945	4464107	163	1	1	0.00312637	0.00613497	0.0134031	0.0570443
gi|26111730|gb|AE014075.1|	3594248	3594406	159	1	1	0.00312637	0.00628931	0.0137402	0.0570443
gi|26111730|gb|AE014075.1|	2076890	2077044	155	1	1	0.00312637	0.00645161	0.0140948	0.0570443
gi|26111730|gb|AE014075.1|	2932826	2932979	154	1	1	0.00312637	0.00649351	0.0141863	0.0570443
gi|26111730|gb|AE014075.1|	4980427	4980579	153	1	1	0.00312637	0.00653595	0.0142791	0.0570443
gi|26111730|gb|AE014075.1|	71744	71891	148	1	1	0.00312637	0.00675676	0.0147615	0.0570443
gi|26111730|gb|AE014075.1|	4836361	4836508	148	1	1	0.00312637	0.00675676	0.0147615	0.0570443
gi|26111730|gb|AE014075.1|	3134032	3134167	136	1	1	0.00312637	0.00735294	0.016064	0.0570443
gi|26111730|gb|AE014075.1|	3069203	3069333	131	1	1	0.00312637	0.00763359	0.0166771	0.0570443
gi|26111730|gb|AE014075.1|	3352417	3352544	128	1	1	0.00312637	0.0078125	0.0170679	0.0570443
gi|26111730|gb|AE014075.1|	4623624	4623751	128	1	1	0.00312637	0.0078125	0.0170679	0.0570443
gi|26111730|gb|AE014075.1|	433607	433731	125	1	1	0.00312637	0.008	0.0174776	0.0570443
gi|26111730|gb|AE014075.1|	4451756	4451877	122	1	1	0.00312637	0.00819672	0.0179074	0.0570443
gi|26111730|gb|AE014075.1|	516043	516162	120	1	1	0.00312637	0.00833333	0.0182058	0.0570443
gi|26111730|gb|AE014075.1|	136024	136142	119	1	1	0.00312637	0.00840336	0.0183588	0.0570443
gi|26111730|gb|AE014075.1|	2157058	2157170	113	1	1	0.00312637	0.00884956	0.0193336	0.0570443
gi|26111730|gb|AE014075.1|	2489283	2489393	111	1	1	0.00312637	0.00900901	0.019682	0.0570443
gi|26111730|gb|AE014075.1|	1478576	1478682	107	1	1	0.00312637	0.00934579	0.0204177	0.0570443
gi|26111730|gb|AE014075.1|	4185330	4185435	106	1	1	0.00312637	0.00943396	0.0206104	0.0570443
gi|26111730|gb|AE014075.1|	4246228	4246332	105	1	1	0.00312637	0.00952381	0.0208066	0.0570443
gi|26111730|gb|AE014075.1|	1091731	1091832	102	1	1	0.00312637	0.00980392	0.0214186	0.0570443
gi|26111730|gb|AE014075.1|	4750914	4751014	101	1	1	0.00312637	0.00990099	0.0216307	0.0570443
gi|26111730|gb|AE014075.1|	3120239	3120335	97	1	1	0.00312637	0.0103093	0.0225227	0.0570443
gi|26111730|gb|AE014075.1|	2848767	2848862	96	1	1	0.00312637	0.0104167	0.0227573	0.0570443
gi|26111730|gb|AE014075.1|	1738125	1738217	93	1	1	0.00312637	0.0107527	0.0234914	0.0570443
gi|26111730|gb|AE014075.1|	2969082	2969174	93	1	1	0.00312637	0.0107527	0.0234914	0.0570443
gi|26111730|gb|AE014075.1|	4427239	4427327	89	1	1	0.00312637	0.011236	0.0245472	0.0570443
gi|26111730|gb|AE014075.1|	1639755	1639842	88	1	1	0.00312637	0.0113636	0.0248261	0.0570443
gi|26111730|gb|AE014075.1|	3160597	3160682	86	1	1	0.00312637	0.0116279	0.0254035	0.0570443
gi|26111730|gb|AE014075.1|	3972065	3972150	86	1	1	0.00312637	0.0116279	0.0254035	0.0570443
gi|26111730|gb|AE014075.1|	3085494	3085578	85	1	1	0.00312637	0.0117647	0.0257023	0.0570443
gi|26111730|gb|AE014075.1|	2075968	2076051	84	1	1	0.00312637	0.0119048	0.0260083	0.0570443
gi|26111730|gb|AE014075.1|	4067700	4067783	84	1	1	0.00312637	0.0119048	0.0260083	0.0570443
gi|26111730|gb|AE014075.1|	4083074	4083157	84	1	1	0.00312637	0.0119048	0.0260083	0.0570443
gi|26111730|gb|AE014075.1|	3825476	3825557	82	1	1	0.00312637	0.0121951	0.0266427	0.0570443
gi|26111730|gb|AE014075.1|	102859	102939	81	1	1	0.00312637	0.0123457	0.0269716	0.0570443
gi|26111730|gb|AE014075.1|	4895853	4895932	80	1	1	0.00312637	0.0125	0.0273087	0.0570443
gi|26111730|gb|AE014075.1|	3541228	3541305	78	1	1	0.00312637	0.0128205	0.0280089	0.0570443
gi|26111730|gb|AE014075.1|	1855082	1855158	77	1	1	0.00312637	0.012987	0.0283727	0.0570443
gi|26111730|gb|AE014075.1|	3400483	3400559	77	1	1	0.00312637	0.012987	0.0283727	0.0570443
gi|26111730|gb|AE014075.1|	3807605	3807681	77	1	1	0.00312637	0.012987	0.0283727	0.0570443
gi|26111730|gb|AE014075.1|	1050858	1050933	76	1	1	0.00312637	0.0131579	0.028746	0.0570443
gi|26111730|gb|AE014075.1|	4371133	4371207	75	1	1	0.00312637	0.0133333	0.0291293	0.0570443
gi|26111730|gb|AE014075.1|	3647398	3647469	72	1	1	0.00312637	0.0138889	0.030343	0.0570443
gi|26111730|gb|AE014075.1|	4614957	4615027	71	1	1	0.00312637	0.0140845	0.0307704	0.0570443
gi|26111730|gb|AE014075.1|	4560446	4560514	69	1	1	0.00312637	0.0144928	0.0316623	0.0570443
gi|26111730|gb|AE014075.1|	5029265	5029332	68	1	1	0.00312637	0.0147059	0.0321279	0.0570443
gi|26111730|gb|AE014075.1|	5001273	5001339	67	1	1	0.00312637	0.0149254	0.0326074	0.0570443
gi|26111730|gb|AE014075.1|	122088	122153	66	1	1	0.00312637	0.0151515	0.0331015	0.0570443
gi|26111730|gb|AE014075.1|	1078029	1078093	65	1	1	0.00312637	0.0153846	0.0336107	0.0570443
gi|26111730|gb|AE014075.1|	602901	602964	64	1	1	0.00312637	0.015625	0.0341359	0.0570443
gi|26111730|gb|AE014075.1|	2071223	2071282	60	1	1	0.00312637	0.0166667	0.0364116	0.0570443
gi|26111730|gb|AE014075.1|	3724770	3724829	60	1	1	0.00312637	0.0166667	0.0364116	0.0570443
gi|26111730|gb|AE014075.1|	2839283	2839341	59	1	1	0.00312637	0.0169492	0.0370288	0.0570443
gi|26111730|gb|AE014075.1|	963367	963422	56	1	1	0.00312637	0.0178571	0.0390125	0.0570443
gi|26111730|gb|AE014075.1|	3326327	3326382	56	1	1	0.00312637	0.0178571	0.0390125	0.0570443
gi|26111730|gb|AE014075.1|	3388319	3388373	55	1	1	0.00312637	0.0181818	0.0397218	0.0570443
gi|26111730|gb|AE014075.1|	2698605	2698658	54	1	1	0.00312637	0.0185185	0.0404574	0.0570443
gi|26111730|gb|AE014075.1|	2839228	2839281	54	1	1	0.00312637	0.0185185	0.0404574	0.0570443
gi|26111730|gb|AE014075.1|	238804	238856	53	1	1	0.00312637	0.0188679	0.0412207	0.0570443
gi|26111730|gb|AE014075.1|	2384866	2384918	53	1	1	0.00312637	0.0188679	0.0412207	0.0570443
gi|26111730|gb|AE014075.1|	4634464	4634516	53	1	1	0.00312637	0.0188679	0.0412207	0.0570443
gi|26111730|gb|AE014075.1|	2403145	2403196	52	1	1	0.00312637	0.0192308	0.0420134	0.0570443
gi|26111730|gb|AE014075.1|	2548397	2548447	51	1	1	0.00312637	0.0196078	0.0428372	0.0570443
gi|26111730|gb|AE014075.1|	962148	962197	50	1	1	0.00312637	0.02	0.0436939	0.0570443
gi|26111730|gb|AE014075.1|	4483367	4483416	50	1	1	0.00312637	0.02	0.0436939	0.0570443
gi|26111730|gb|AE014075.1|	4615029	4615078	50	1	1	0.00312637	0.02	0.0436939	0.0570443
gi|26111730|gb|AE014075.1|	3069700	3069748	49	1	1	0.00312637	0.0204082	0.0445857	0.0570443
gi|26111730|gb|AE014075.1|	963424	963471	48	1	1	0.00312637	0.0208333	0.0455145	0.0570443
gi|26111730|gb|AE014075.1|	3002282	3002328	47	1	1	0.00312637	0.0212766	0.0464829	0.0570443
gi|26111730|gb|AE014075.1|	2932981	2933026	46	1	1	0.00312637	0.0217391	0.0474934	0.0570443
gi|26111730|gb|AE014075.1|	3798212	3798256	45	1	1	0.00312637	0.0222222	0.0485488	0.0570443
gi|26111730|gb|AE014075.1|	2385540	2385583	44	1	1	0.00312637	0.0227273	0.0496522	0.0570443
gi|26111730|gb|AE014075.1|	3133987	3134030	44	1	1	0.00312637	0.0227273	0.0496522	0.0570443
gi|26111730|gb|AE014075.1|	3085451	3085492	42	1	1	0.00312637	0.0238095	0.0520166	0.0570443
gi|26111730|gb|AE014075.1|	685789	685828	40	1	1	0.00312637	0.025	0.0546174	0.0570443
gi|26111730|gb|AE014075.1|	4508166	4508205	40	1	1	0.00312637	0.025	0.0546174	0.0570443
gi|26111730|gb|AE014075.1|	3843490	3843528	39	1	1	0.00312637	0.025641	0.0560179	0.0570443
gi|26111730|gb|AE014075.1|	2076067	2076104	38	1	1	0.00312637	0.0263158	0.057492	0.0570443
gi|26111730|gb|AE014075.1|	3160684	3160720	37	1	1	0.00312637	0.027027	0.0590459	0.0570443
gi|26111730|gb|AE014075.1|	2663773	2663808	36	1	1	0.00312637	0.0277778	0.060686	0.0570443
gi|26111730|gb|AE014075.1|	3293988	3294023	36	1	1	0.00312637	0.0277778	0.060686	0.0570443
gi|26111730|gb|AE014075.1|	71690	71723	34	1	1	0.00312637	0.0294118	0.0642558	0.0570443
gi|26111730|gb|AE014075.1|	640301	640334	34	1	1	0.00312637	0.0294118	0.0642558	0.0570443
gi|26111730|gb|AE014075.1|	1109770	1109803	34	1	1	0.00312637	0.0294118	0.0642558	0.0570443
gi|26111730|gb|AE014075.1|	2385505	2385538	34	1	1	0.00312637	0.0294118	0.0642558	0.0570443
gi|26111730|gb|AE014075.1|	1617175	1617206	32	1	1	0.00312637	0.03125	0.0682718	0.0570443
gi|26111730|gb|AE014075.1|	2385472	2385503	32	1	1	0.00312637	0.03125	0.0682718	0.0570443
gi|26111730|gb|AE014075.1|	2939676	2939707	32	1	1	0.00312637	0.03125	0.0682718	0.0570443
gi|26111730|gb|AE014075.1|	3325339	3325369	31	1	1	0.00312637	0.0322581	0.0704741	0.0570443
gi|26111730|gb|AE014075.1|	682701	682728	28	1	1	0.00312637	0.0357143	0.0780249	0.0570443
gi|26111730|gb|AE014075.1|	1949484	1949511	28	1	1	0.00312637	0.0357143	0.0780249	0.0570443
gi|26111730|gb|AE014075.1|	2908305	2908332	28	1	1	0.00312637	0.0357143	0.0780249	0.0570443
gi|26111730|gb|AE014075.1|	5215690	5215717	28	1	1	0.00312637	0.0357143	0.0780249	0.0570443
gi|26111730|gb|AE014075.1|	215253	215279	27	1	1	0.00312637	0.037037	0.0809147	0.0570443
gi|26111730|gb|AE014075.1|	4634436	4634462	27	1	1	0.00312637	0.037037	0.0809147	0.0570443
gi|26111730|gb|AE014075.1|	1572247	1572271	25	1	1	0.00312637	0.04	0.0873879	0.0570443
gi|26111730|gb|AE014075.1|	3191461	3191484	24	1	1	0.00312637	0.0416667	0.0910291	0.0570443
gi|26111730|gb|AE014075.1|	3804721	3804744	24	1	1	0.00312637	0.0416667	0.0910291	0.0570443
gi|26111730|gb|AE014075.1|	186856	186878	23	1	1	0.00312637	0.0434783	0.0949868	0.0570443
gi|26111730|gb|AE014075.1|	1007637	1007659	23	1	1	0.00312637	0.0434783	0.0949868	0.0570443
gi|26111730|gb|AE014075.1|	1205762	1205783	22	1	1	0.00312637	0.0454545	0.0993044	0.0570443
gi|26111730|gb|AE014075.1|	2847900	2847921	22	1	1	0.00312637	0.0454545	0.0993044	0.0570443
gi|26111730|gb|AE014075.1|	1410993	1411013	21	1	1	0.00312637	0.047619	0.104033	0.0570443
gi|26111730|gb|AE014075.1|	3807683	3807703	21	1	1	0.00312637	0.047619	0.104033	0.0570443
gi|26111730|gb|AE014075.1|	486381	486400	20	1	1	0.00312637	0.05	0.109235	0.0570443
gi|26111730|gb|AE014075.1|	1854234	1854253	20	1	1	0.00312637	0.05	0.109235	0.0570443
gi|26111730|gb|AE014075.1|	3762221	3762240	20	1	1	0.00312637	0.05	0.109235	0.0570443
gi|26111730|gb|AE014075.1|	3802259	3802278	20	1	1	0.00312637	0.05	0.109235	0.0570443
gi|26111730|gb|AE014075.1|	4063967	4063986	20	1	1	0.00312637	0.05	0.109235	0.0570443
gi|26111730|gb|AE014075.1|	1292193	1292211	19	1	1	0.00312637	0.0526316	0.114984	0.0570443
gi|26111730|gb|AE014075.1|	1940573	1940591	19	1	1	0.00312637	0.0526316	0.114984	0.0570443
gi|26111730|gb|AE014075.1|	2131915	2131933	19	1	1	0.00312637	0.0526316	0.114984	0.0570443
gi|26111730|gb|AE014075.1|	4224933	4224951	19	1	1	0.00312637	0.0526316	0.114984	0.0570443
gi|26111730|gb|AE014075.1|	71725	71742	18	1	1	0.00312637	0.0555556	0.121372	0.0570443
gi|26111730|gb|AE014075.1|	678845	678862	18	1	1	0.00312637	0.0555556	0.121372	0.0570443
gi|26111730|gb|AE014075.1|	1109862	1109879	18	1	1	0.00312637	0.0555556	0.121372	0.0570443
gi|26111730|gb|AE014075.1|	1285849	1285866	18	1	1	0.00312637	0.0555556	0.121372	0.0570443
gi|26111730|gb|AE014075.1|	1783667	1783684	18	1	1	0.00312637	0.0555556	0.121372	0.0570443
gi|26111730|gb|AE014075.1|	2623872	2623889	18	1	1	0.00312637	0.0555556	0.121372	0.0570443
gi|26111730|gb|AE014075.1|	3094497	3094514	18	1	1	0.00312637	0.0555556	0.121372	0.0570443
gi|26111730|gb|AE014075.1|	5024230	5024247	18	1	1	0.00312637	0.0555556	0.121372	0.0570443
gi|26111730|gb|AE014075.1|	98556	98572	17	1	1	0.00312637	0.0588235	0.128512	0.0570443
gi|26111730|gb|AE014075.1|	477524	477540	17	1	1	0.00312637	0.0588235	0.128512	0.0570443
gi|26111730|gb|AE014075.1|	535703	535719	17	1	1	0.00312637	0.0588235	0.128512	0.0570443
gi|26111730|gb|AE014075.1|	598422	598438	17	1	1	0.00312637	0.0588235	0.128512	0.0570443
gi|26111730|gb|AE014075.1|	1200027	1200043	17	1	1	0.00312637	0.0588235	0.128512	0.0570443
gi|26111730|gb|AE014075.1|	1924515	1924531	17	1	1	0.00312637	0.0588235	0.128512	0.0570443
gi|26111730|gb|AE014075.1|	2079270	2079286	17	1	1	0.00312637	0.0588235	0.128512	0.0570443
gi|26111730|gb|AE014075.1|	2104634	2104650	17	1	1	0.00312637	0.0588235	0.128512	0.0570443
gi|26111730|gb|AE014075.1|	2482557	2482573	17	1	1	0.00312637	0.0588235	0.128512	0.0570443
gi|26111730|gb|AE014075.1|	2919592	2919608	17	1	1	0.00312637	0.0588235	0.128512	0.0570443
gi|26111730|gb|AE014075.1|	3016033	3016049	17	1	1	0.00312637	0.0588235	0.128512	0.0570443
gi|26111730|gb|AE014075.1|	3021966	3021982	17	1	1	0.00312637	0.0588235	0.128512	0.0570443
gi|26111730|gb|AE014075.1|	3221277	3221293	17	1	1	0.00312637	0.0588235	0.128512	0.0570443
gi|26111730|gb|AE014075.1|	3425840	3425856	17	1	1	0.00312637	0.0588235	0.128512	0.0570443
gi|26111730|gb|AE014075.1|	3558035	3558051	17	1	1	0.00312637	0.0588235	0.128512	0.0570443
gi|26111730|gb|AE014075.1|	4096000	4096016	17	1	1	0.00312637	0.0588235	0.128512	0.0570443
gi|26111730|gb|AE014075.1|	4425922	4425938	17	1	1	0.00312637	0.0588235	0.128512	0.0570443
gi|26111730|gb|AE014075.1|	4664329	4664345	17	1	1	0.00312637	0.0588235	0.128512	0.0570443
gi|26111730|gb|AE014075.1|	4922702	4922718	17	1	1	0.00312637	0.0588235	0.128512	0.0570443
gi|26111730|gb|AE014075.1|	4998639	4998655	17	1	1	0.00312637	0.0588235	0.128512	0.0570443
gi|26111730|gb|AE014075.1|	5051326	5051342	17	1	1	0.00312637	0.0588235	0.128512	0.0570443
gi|26111730|gb|AE014075.1|	100337	100352	16	1	1	0.00312637	0.0625	0.136544	0.0570443
gi|26111730|gb|AE014075.1|	330466	330481	16	1	1	0.00312637	0.0625	0.136544	0.0570443
gi|26111730|gb|AE014075.1|	1131118	1131133	16	1	1	0.00312637	0.0625	0.136544	0.0570443
gi|26111730|gb|AE014075.1|	1313026	1313041	16	1	1	0.00312637	0.0625	0.136544	0.0570443
gi|26111730|gb|AE014075.1|	1324612	1324627	16	1	1	0.00312637	0.0625	0.136544	0.0570443
gi|26111730|gb|AE014075.1|	1637369	1637384	16	1	1	0.00312637	0.0625	0.136544	0.0570443
gi|26111730|gb|AE014075.1|	2034222	2034237	16	1	1	0.00312637	0.0625	0.136544	0.0570443
gi|26111730|gb|AE014075.1|	2133822	2133837	16	1	1	0.00312637	0.0625	0.136544	0.0570443
gi|26111730|gb|AE014075.1|	2403128	2403143	16	1	1	0.00312637	0.0625	0.136544	0.0570443
gi|26111730|gb|AE014075.1|	2542411	2542426	16	1	1	0.00312637	0.0625	0.136544	0.0570443
gi|26111730|gb|AE014075.1|	2567730	2567745	16	1	1	0.00312637	0.0625	0.136544	0.0570443
gi|26111730|gb|AE014075.1|	3275573	3275588	16	1	1	0.00312637	0.0625	0.136544	0.0570443
gi|26111730|gb|AE014075.1|	3338571	3338586	16	1	1	0.00312637	0.0625	0.136544	0.0570443
gi|26111730|gb|AE014075.1|	3416154	3416169	16	1	1	0.00312637	0.0625	0.136544	0.0570443
gi|26111730|gb|AE014075.1|	3417422	3417437	16	1	1	0.00312637	0.0625	0.136544	0.0570443
gi|26111730|gb|AE014075.1|	3624149	3624164	16	1	1	0.00312637	0.0625	0.136544	0.0570443
gi|26111730|gb|AE014075.1|	3846801	3846816	16	1	1	0.00312637	0.0625	0.136544	0.0570443
gi|26111730|gb|AE014075.1|	4403747	4403762	16	1	1	0.00312637	0.0625	0.136544	0.0570443
gi|26111730|gb|AE014075.1|	4755976	4755991	16	1	1	0.00312637	0.0625	0.136544	0.0570443
gi|26111730|gb|AE014075.1|	5028688	5028703	16	1	1	0.00312637	0.0625	0.136544	0.0570443
gi|26111730|gb|AE014075.1|	5035592	5035607	16	1	1	0.00312637	0.0625	0.136544	0.0570443
gi|26111730|gb|AE014075.1|	5166411	5166426	16	1	1	0.00312637	0.0625	0.136544	0.0570443
gi|26111730|gb|AE014075.1|	93346	93360	15	1	1	0.00312637	0.0666667	0.145646	0.0570443
gi|26111730|gb|AE014075.1|	185341	185355	15	1	1	0.00312637	0.0666667	0.145646	0.0570443
gi|26111730|gb|AE014075.1|	782479	782493	15	1	1	0.00312637	0.0666667	0.145646	0.0570443
gi|26111730|gb|AE014075.1|	855044	855058	15	1	1	0.00312637	0.0666667	0.145646	0.0570443
gi|26111730|gb|AE014075.1|	884017	884031	15	1	1	0.00312637	0.0666667	0.145646	0.0570443
gi|26111730|gb|AE014075.1|	1023503	1023517	15	1	1	0.00312637	0.0666667	0.145646	0.0570443
gi|26111730|gb|AE014075.1|	1251304	1251318	15	1	1	0.00312637	0.0666667	0.145646	0.0570443
gi|26111730|gb|AE014075.1|	1339073	1339087	15	1	1	0.00312637	0.0666667	0.145646	0.0570443
gi|26111730|gb|AE014075.1|	1558913	1558927	15	1	1	0.00312637	0.0666667	0.145646	0.0570443
gi|26111730|gb|AE014075.1|	1560825	1560839	15	1	1	0.00312637	0.0666667	0.145646	0.0570443
gi|26111730|gb|AE014075.1|	1667996	1668010	15	1	1	0.00312637	0.0666667	0.145646	0.0570443
gi|26111730|gb|AE014075.1|	1856416	1856430	15	1	1	0.00312637	0.0666667	0.145646	0.0570443
gi|26111730|gb|AE014075.1|	1995223	1995237	15	1	1	0.00312637	0.0666667	0.145646	0.0570443
gi|26111730|gb|AE014075.1|	2186966	2186980	15	1	1	0.00312637	0.0666667	0.145646	0.0570443
gi|26111730|gb|AE014075.1|	2363888	2363902	15	1	1	0.00312637	0.0666667	0.145646	0.0570443
gi|26111730|gb|AE014075.1|	2393190	2393204	15	1	1	0.00312637	0.0666667	0.145646	0.0570443
gi|26111730|gb|AE014075.1|	2782898	2782912	15	1	1	0.00312637	0.0666667	0.145646	0.0570443
gi|26111730|gb|AE014075.1|	2807120	2807134	15	1	1	0.00312637	0.0666667	0.145646	0.0570443
gi|26111730|gb|AE014075.1|	3094516	3094530	15	1	1	0.00312637	0.0666667	0.145646	0.0570443
gi|26111730|gb|AE014075.1|	3287055	3287069	15	1	1	0.00312637	0.0666667	0.145646	0.0570443
gi|26111730|gb|AE014075.1|	3400467	3400481	15	1	1	0.00312637	0.0666667	0.145646	0.0570443
gi|26111730|gb|AE014075.1|	3459343	3459357	15	1	1	0.00312637	0.0666667	0.145646	0.0570443
gi|26111730|gb|AE014075.1|	3679559	3679573	15	1	1	0.00312637	0.0666667	0.145646	0.0570443
gi|26111730|gb|AE014075.1|	3865453	3865467	15	1	1	0.00312637	0.0666667	0.145646	0.0570443
gi|26111730|gb|AE014075.1|	4163492	4163506	15	1	1	0.00312637	0.0666667	0.145646	0.0570443
gi|26111730|gb|AE014075.1|	4250143	4250157	15	1	1	0.00312637	0.0666667	0.145646	0.0570443
gi|26111730|gb|AE014075.1|	4408226	4408240	15	1	1	0.00312637	0.0666667	0.145646	0.0570443
gi|26111730|gb|AE014075.1|	4472768	4472782	15	1	1	0.00312637	0.0666667	0.145646	0.0570443
gi|26111730|gb|AE014075.1|	4789176	4789190	15	1	1	0.00312637	0.0666667	0.145646	0.0570443
gi|26111730|gb|AE014075.1|	4802125	4802139	15	1	1	0.00312637	0.0666667	0.145646	0.0570443
gi|26111730|gb|AE014075.1|	4902013	4902027	15	1	1	0.00312637	0.0666667	0.145646	0.0570443
gi|26111730|gb|AE014075.1|	5195876	5195890	15	1	1	0.00312637	0.0666667	0.145646	0.0570443
gi|26111730|gb|AE014075.1|	5078	5091	14	1	1	0.00312637	0.0714286	0.15605	0.0570443
gi|26111730|gb|AE014075.1|	51671	51684	14	1	1	0.00312637	0.0714286	0.15605	0.0570443
gi|26111730|gb|AE014075.1|	71925	71938	14	1	1	0.00312637	0.0714286	0.15605	0.0570443
gi|26111730|gb|AE014075.1|	386058	386071	14	1	1	0.00312637	0.0714286	0.15605	0.0570443
gi|26111730|gb|AE014075.1|	513456	513469	14	1	1	0.00312637	0.0714286	0.15605	0.0570443
gi|26111730|gb|AE014075.1|	530514	530527	14	1	1	0.00312637	0.0714286	0.15605	0.0570443
gi|26111730|gb|AE014075.1|	677167	677180	14	1	1	0.00312637	0.0714286	0.15605	0.0570443
gi|26111730|gb|AE014075.1|	710488	710501	14	1	1	0.00312637	0.0714286	0.15605	0.0570443
gi|26111730|gb|AE014075.1|	866371	866384	14	1	1	0.00312637	0.0714286	0.15605	0.0570443
gi|26111730|gb|AE014075.1|	953715	953728	14	1	1	0.00312637	0.0714286	0.15605	0.0570443
gi|26111730|gb|AE014075.1|	1297484	1297497	14	1	1	0.00312637	0.0714286	0.15605	0.0570443
gi|26111730|gb|AE014075.1|	1410585	1410598	14	1	1	0.00312637	0.0714286	0.15605	0.0570443
gi|26111730|gb|AE014075.1|	1617160	1617173	14	1	1	0.00312637	0.0714286	0.15605	0.0570443
gi|26111730|gb|AE014075.1|	1797582	1797595	14	1	1	0.00312637	0.0714286	0.15605	0.0570443
gi|26111730|gb|AE014075.1|	1849159	1849172	14	1	1	0.00312637	0.0714286	0.15605	0.0570443
gi|26111730|gb|AE014075.1|	2044317	2044330	14	1	1	0.00312637	0.0714286	0.15605	0.0570443
gi|26111730|gb|AE014075.1|	2137003	2137016	14	1	1	0.00312637	0.0714286	0.15605	0.0570443
gi|26111730|gb|AE014075.1|	2269784	2269797	14	1	1	0.00312637	0.0714286	0.15605	0.0570443
gi|26111730|gb|AE014075.1|	2325164	2325177	14	1	1	0.00312637	0.0714286	0.15605	0.0570443
gi|26111730|gb|AE014075.1|	2454202	2454215	14	1	1	0.00312637	0.0714286	0.15605	0.0570443
gi|26111730|gb|AE014075.1|	2478196	2478209	14	1	1	0.00312637	0.0714286	0.15605	0.0570443
gi|26111730|gb|AE014075.1|	2489400	2489413	14	1	1	0.00312637	0.0714286	0.15605	0.0570443
gi|26111730|gb|AE014075.1|	2853798	2853811	14	1	1	0.00312637	0.0714286	0.15605	0.0570443
gi|26111730|gb|AE014075.1|	3093348	3093361	14	1	1	0.00312637	0.0714286	0.15605	0.0570443
gi|26111730|gb|AE014075.1|	3316662	3316675	14	1	1	0.00312637	0.0714286	0.15605	0.0570443
gi|26111730|gb|AE014075.1|	3439533	3439546	14	1	1	0.00312637	0.0714286	0.15605	0.0570443
gi|26111730|gb|AE014075.1|	3572413	3572426	14	1	1	0.00312637	0.0714286	0.15605	0.0570443
gi|26111730|gb|AE014075.1|	3714862	3714875	14	1	1	0.00312637	0.0714286	0.15605	0.0570443
gi|26111730|gb|AE014075.1|	3764115	3764128	14	1	1	0.00312637	0.0714286	0.15605	0.0570443
gi|26111730|gb|AE014075.1|	3866679	3866692	14	1	1	0.00312637	0.0714286	0.15605	0.0570443
gi|26111730|gb|AE014075.1|	4021040	4021053	14	1	1	0.00312637	0.0714286	0.15605	0.0570443
gi|26111730|gb|AE014075.1|	4055865	4055878	14	1	1	0.00312637	0.0714286	0.15605	0.0570443
gi|26111730|gb|AE014075.1|	4191610	4191623	14	1	1	0.00312637	0.0714286	0.15605	0.0570443
gi|26111730|gb|AE014075.1|	4455937	4455950	14	1	1	0.00312637	0.0714286	0.15605	0.0570443
gi|26111730|gb|AE014075.1|	4635914	4635927	14	1	1	0.00312637	0.0714286	0.15605	0.0570443
gi|26111730|gb|AE014075.1|	4753749	4753762	14	1	1	0.00312637	0.0714286	0.15605	0.0570443
gi|26111730|gb|AE014075.1|	2076053	2076065	13	1	1	0.00312637	0.0769231	0.168054	0.0570443
gi|26111730|gb|AE014075.1|	3050706	3050718	13	1	1	0.00312637	0.0769231	0.168054	0.0570443
gi|26111730|gb|AE014075.1|	4615080	4615091	12	1	1	0.00312637	0.0833333	0.182058	0.0570443
gi|26111730|gb|AE014075.1|	602889	602899	11	1	1	0.00312637	0.0909091	0.198609	0.0570443
gi|26111730|gb|AE014075.1|	1617144	1617154	11	1	1	0.00312637	0.0909091	0.198609	0.0570443
gi|26111730|gb|AE014075.1|	3429665	3429675	11	1	1	0.00312637	0.0909091	0.198609	0.0570443
gi|26111730|gb|AE014075.1|	4327184	4327194	11	1	1	0.00312637	0.0909091	0.198609	0.0570443
gi|26111730|gb|AE014075.1|	4371209	4371219	11	1	1	0.00312637	0.0909091	0.198609	0.0570443
gi|26111730|gb|AE014075.1|	2956263	2956271	9	1	1	0.00312637	0.111111	0.242744	0.0570443
gi|26111730|gb|AE014075.1|	4507475	4507483	9	1	1	0.00312637	0.111111	0.242744	0.0570443
gi|26111730|gb|AE014075.1|	649718	649725	8	1	1	0.00312637	0.125	0.273087	0.0570443
gi|26111730|gb|AE014075.1|	2804415	2804422	8	1	1	0.00312637	0.125	0.273087	0.0570443
gi|26111730|gb|AE014075.1|	4111732	4111739	8	1	1	0.00312637	0.125	0.273087	0.0570443
gi|26111730|gb|AE014075.1|	4818666	4818673	8	1	1	0.00312637	0.125	0.273087	0.0570443
gi|26111730|gb|AE014075.1|	433599	433605	7	1	1	0.00312637	0.142857	0.3121	0.0570443
gi|26111730|gb|AE014075.1|	2385585	2385591	7	1	1	0.00312637	0.142857	0.3121	0.0570443
gi|26111730|gb|AE014075.1|	4261094	4261100	7	1	1	0.00312637	0.142857	0.3121	0.0570443
gi|26111730|gb|AE014075.1|	710481	710486	6	1	1	0.00312637	0.166667	0.364116	0.0570443
gi|26111730|gb|AE014075.1|	3866696	3866700	5	1	1	0.00312637	0.2	0.436939	0.0570443
gi|26111730|gb|AE014075.1|	4067693	4067697	5	1	1	0.00312637	0.2	0.436939	0.0570443
gi|26111730|gb|AE014075.1|	2489395	2489398	4	1	1	0.00312637	0.25	0.546174	0.0570443
gi|26111730|gb|AE014075.1|	1617156	1617158	3	1	1	0.00312637	0.333333	0.728232	0.0570443
gi|26111730|gb|AE014075.1|	3050720	3050722	3	1	1	0.00312637	0.333333	0.728232	0.0570443
gi|26111730|gb|AE014075.1|	3764130	3764132	3	1	1	0.00312637	0.333333	0.728232	0.0570443
gi|26111730|gb|AE014075.1|	5093	5094	2	1	1	0.00312637	0.5	1.09235	0.0570443
gi|26111730|gb|AE014075.1|	963364	963365	2	1	1	0.00312637	0.5	1.09235	0.0570443
pHBc_I826_pBR327_cloning_vector_and_HBcAg.	3174	3657	484	35.7913	242	0.756581	0.5	1.09235	2.04169
pHBc_I826_pBR327_cloning_vector_and_HBcAg.	4681	4950	270	8.62963	28	0.0875383	0.103704	0.226561	0.492271
pHBc_I826_pBR327_cloning_vector_and_HBcAg.	3947	4181	235	4.08085	17	0.0531483	0.0723404	0.158042	0.232789
pHBc_I826_pBR327_cloning_vector_and_HBcAg.	4288	4520	233	14.4721	64	0.200088	0.274678	0.600089	0.825551
pHBc_I826_pBR327_cloning_vector_and_HBcAg.	2091	2154	64	1	1	0.00312637	0.015625	0.0341359	0.0570443
pHBc_I826_pBR327_cloning_vector_and_HBcAg.	4642	4679	38	1	1	0.00312637	0.0263158	0.057492	0.0570443
pHBc_I826_pBR327_cloning_vector_and_HBcAg.	3902	3936	35	1	1	0.00312637	0.0285714	0.0624199	0.0570443
pHBc_I826_pBR327_cloning_vector_and_HBcAg.	3685	3701	17	1	1	0.00312637	0.0588235	0.128512	0.0570443
pHBc_I826_pBR327_cloning_vector_and_HBcAg.	4188	4200	13	1	1	0.00312637	0.0769231	0.168054	0.0570443
pHBc_I826_pBR327_cloning_vector_and_HBcAg.	4183	4185	3	1	1	0.00312637	0.333333	0.728232	0.0570443

## Sheet: HBc-K80 VLP + DTA mRNA
reference	start	end	length	average coverage	read counts	% of total	read counts/length	% of total (read counts/length)	% of total coverage
DTxA_in_pT7CFE1_Chis_v	0	1231	1232	578.688	7773	83.4998	6.30925	12.9429	30.8299
DTxA_in_pT7CFE1_Chis_v	2637	2807	171	13.4678	40	0.429692	0.233918	0.479865	0.717506
DTxA_in_pT7CFE1_Chis_v	1660	2011	352	4.47727	21	0.225588	0.0596591	0.122386	0.238529
DTxA_in_pT7CFE1_Chis_v	1348	1650	303	5.36304	17	0.182619	0.0561056	0.115096	0.285719
DTxA_in_pT7CFE1_Chis_v	3329	3599	271	3.01107	14	0.150392	0.0516605	0.105978	0.160416
DTxA_in_pT7CFE1_Chis_v	2145	2508	364	2.25549	9	0.0966806	0.0247253	0.050722	0.120163
DTxA_in_pT7CFE1_Chis_v	3147	3292	146	2.60274	5	0.0537115	0.0342466	0.0702542	0.138662
DTxA_in_pT7CFE1_Chis_v	1299	1340	42	3.38095	4	0.0429692	0.0952381	0.195374	0.180122
DTxA_in_pT7CFE1_Chis_v	4010	4075	66	1.66667	3	0.0322269	0.0454545	0.0932465	0.0887925
DTxA_in_pT7CFE1_Chis_v	2845	2957	113	1.22124	2	0.0214846	0.0176991	0.0363084	0.0650621
DTxA_in_pT7CFE1_Chis_v	3994	4005	12	1.66667	2	0.0214846	0.166667	0.341904	0.0887925
DTxA_in_pT7CFE1_Chis_v	3813	3896	84	1	1	0.0107423	0.0119048	0.0244217	0.0532755
DTxA_in_pT7CFE1_Chis_v	3712	3762	51	1	1	0.0107423	0.0196078	0.040224	0.0532755
gi|26111730|gb|AE014075.1|	5064095	5064112	18	21.6667	25	0.268557	1.38889	2.8492	1.1543
gi|26111730|gb|AE014075.1|	4789176	4789191	16	10.3125	11	0.118165	0.6875	1.41035	0.549404
gi|26111730|gb|AE014075.1|	4698964	4699212	249	4.5743	7	0.075196	0.0281124	0.0576705	0.243698
gi|26111730|gb|AE014075.1|	1251569	1251636	68	5.42647	7	0.075196	0.102941	0.211176	0.289098
gi|26111730|gb|AE014075.1|	1458159	1458174	16	5	5	0.0537115	0.3125	0.64107	0.266378
gi|26111730|gb|AE014075.1|	3714753	3714861	109	2.21101	4	0.0429692	0.0366972	0.0752816	0.117793
gi|26111730|gb|AE014075.1|	2399431	2399446	16	4	4	0.0429692	0.25	0.512856	0.213102
gi|26111730|gb|AE014075.1|	4889981	4889996	16	4	4	0.0429692	0.25	0.512856	0.213102
gi|26111730|gb|AE014075.1|	1514435	1514634	200	1.46	3	0.0322269	0.015	0.0307713	0.0777823
gi|26111730|gb|AE014075.1|	2960345	2960541	197	2.0203	3	0.0322269	0.0152284	0.0312399	0.107633
gi|26111730|gb|AE014075.1|	4690343	4690522	180	2.77222	3	0.0322269	0.0166667	0.0341904	0.147692
gi|26111730|gb|AE014075.1|	5087001	5087166	166	1.92169	3	0.0322269	0.0180723	0.0370739	0.102379
gi|26111730|gb|AE014075.1|	1522792	1522948	157	1.28025	3	0.0322269	0.0191083	0.0391992	0.0682062
gi|26111730|gb|AE014075.1|	3258159	3258290	132	2.39394	3	0.0322269	0.0227273	0.0466232	0.127538
gi|26111730|gb|AE014075.1|	3221484	3221602	119	2.41176	3	0.0322269	0.0252101	0.0517165	0.128488
gi|26111730|gb|AE014075.1|	767552	767663	112	2.0625	3	0.0322269	0.0267857	0.0549488	0.109881
gi|26111730|gb|AE014075.1|	194835	194928	94	1.97872	3	0.0322269	0.0319149	0.0654709	0.105418
gi|26111730|gb|AE014075.1|	4420928	4420964	37	2.94595	3	0.0322269	0.0810811	0.166332	0.156947
gi|26111730|gb|AE014075.1|	4291843	4291861	19	3	3	0.0322269	0.157895	0.323909	0.159827
gi|26111730|gb|AE014075.1|	61290	61305	16	3	3	0.0322269	0.1875	0.384642	0.159827
gi|26111730|gb|AE014075.1|	2804466	2804481	16	2.75	3	0.0322269	0.1875	0.384642	0.146508
gi|26111730|gb|AE014075.1|	2867545	2867558	14	3	3	0.0322269	0.214286	0.439591	0.159827
gi|26111730|gb|AE014075.1|	4614782	4615093	312	1.09936	2	0.0214846	0.00641026	0.0131501	0.0585689
gi|26111730|gb|AE014075.1|	1839268	1839533	266	1.43233	2	0.0214846	0.0075188	0.0154242	0.0763082
gi|26111730|gb|AE014075.1|	3141088	3141337	250	1.192	2	0.0214846	0.008	0.0164114	0.0635044
gi|26111730|gb|AE014075.1|	2415890	2416125	236	1.66102	2	0.0214846	0.00847458	0.0173849	0.0884915
gi|26111730|gb|AE014075.1|	4199825	4200058	234	1.4359	2	0.0214846	0.00854701	0.0175335	0.0764982
gi|26111730|gb|AE014075.1|	3984188	3984420	233	1.63519	2	0.0214846	0.00858369	0.0176088	0.0871158
gi|26111730|gb|AE014075.1|	573859	574085	227	1.19383	2	0.0214846	0.00881057	0.0180742	0.0636021
gi|26111730|gb|AE014075.1|	4704521	4704739	219	1.38356	2	0.0214846	0.00913242	0.0187345	0.07371
gi|26111730|gb|AE014075.1|	239067	239284	218	1.00459	2	0.0214846	0.00917431	0.0188204	0.0535199
gi|26111730|gb|AE014075.1|	4375046	4375262	217	1.23963	2	0.0214846	0.00921659	0.0189071	0.066042
gi|26111730|gb|AE014075.1|	1282862	1283076	215	1.52093	2	0.0214846	0.00930233	0.019083	0.0810283
gi|26111730|gb|AE014075.1|	5028433	5028642	210	1.52381	2	0.0214846	0.00952381	0.0195374	0.0811817
gi|26111730|gb|AE014075.1|	3554556	3554757	202	1.19307	2	0.0214846	0.00990099	0.0203111	0.0635614
gi|26111730|gb|AE014075.1|	1886147	1886346	200	1.375	2	0.0214846	0.01	0.0205142	0.0732538
gi|26111730|gb|AE014075.1|	1894319	1894518	200	1.12	2	0.0214846	0.01	0.0205142	0.0596686
gi|26111730|gb|AE014075.1|	1914264	1914463	200	1.205	2	0.0214846	0.01	0.0205142	0.064197
gi|26111730|gb|AE014075.1|	1477986	1478184	199	2	2	0.0214846	0.0100503	0.0206173	0.106551
gi|26111730|gb|AE014075.1|	1549104	1549302	199	1.61809	2	0.0214846	0.0100503	0.0206173	0.0862046
gi|26111730|gb|AE014075.1|	2815831	2816029	199	1.82412	2	0.0214846	0.0100503	0.0206173	0.097181
gi|26111730|gb|AE014075.1|	1564300	1564494	195	1.11795	2	0.0214846	0.0102564	0.0210402	0.0595593
gi|26111730|gb|AE014075.1|	4881504	4881698	195	1.22564	2	0.0214846	0.0102564	0.0210402	0.0652967
gi|26111730|gb|AE014075.1|	199873	200064	192	1.99479	2	0.0214846	0.0104167	0.021369	0.106274
gi|26111730|gb|AE014075.1|	737717	737908	192	1.41667	2	0.0214846	0.0104167	0.021369	0.0754737
gi|26111730|gb|AE014075.1|	1461687	1461876	190	1.78947	2	0.0214846	0.0105263	0.0215939	0.0953351
gi|26111730|gb|AE014075.1|	520829	521017	189	2	2	0.0214846	0.010582	0.0217082	0.106551
gi|26111730|gb|AE014075.1|	2803731	2803916	186	1.60215	2	0.0214846	0.0107527	0.0220583	0.0853554
gi|26111730|gb|AE014075.1|	2160885	2161066	182	1.5989	2	0.0214846	0.010989	0.0225431	0.0851823
gi|26111730|gb|AE014075.1|	1691909	1692089	181	1.46409	2	0.0214846	0.0110497	0.0226677	0.0780001
gi|26111730|gb|AE014075.1|	1805216	1805389	174	1.22989	2	0.0214846	0.0114943	0.0235796	0.0655228
gi|26111730|gb|AE014075.1|	806013	806185	173	1.53757	2	0.0214846	0.0115607	0.0237159	0.081915
gi|26111730|gb|AE014075.1|	4228695	4228857	163	1.71166	2	0.0214846	0.0122699	0.0251708	0.0911894
gi|26111730|gb|AE014075.1|	4443116	4443277	162	1.60494	2	0.0214846	0.0123457	0.0253262	0.0855039
gi|26111730|gb|AE014075.1|	3119809	3119966	158	1.29747	2	0.0214846	0.0126582	0.0259674	0.0691233
gi|26111730|gb|AE014075.1|	4623624	4623781	158	1.89873	2	0.0214846	0.0126582	0.0259674	0.101156
gi|26111730|gb|AE014075.1|	1739608	1739760	153	1.4902	2	0.0214846	0.0130719	0.026816	0.079391
gi|26111730|gb|AE014075.1|	1916829	1916980	152	1.99342	2	0.0214846	0.0131579	0.0269924	0.106201
gi|26111730|gb|AE014075.1|	5224280	5224430	151	1.39735	2	0.0214846	0.013245	0.0271712	0.0744446
gi|26111730|gb|AE014075.1|	4609691	4609835	145	1.52414	2	0.0214846	0.0137931	0.0282955	0.0811992
gi|26111730|gb|AE014075.1|	2077753	2077896	144	2	2	0.0214846	0.0138889	0.028492	0.106551
gi|26111730|gb|AE014075.1|	4561095	4561238	144	1.26389	2	0.0214846	0.0138889	0.028492	0.0673343
gi|26111730|gb|AE014075.1|	2492006	2492146	141	1.71631	2	0.0214846	0.0141844	0.0290982	0.0914374
gi|26111730|gb|AE014075.1|	459555	459694	140	1.58571	2	0.0214846	0.0142857	0.029306	0.0844798
gi|26111730|gb|AE014075.1|	2942509	2942647	139	1.66187	2	0.0214846	0.0143885	0.0295169	0.088537
gi|26111730|gb|AE014075.1|	870079	870211	133	1.89474	2	0.0214846	0.0150376	0.0308485	0.100943
gi|26111730|gb|AE014075.1|	2818381	2818512	132	1.0303	2	0.0214846	0.0151515	0.0310822	0.0548899
gi|26111730|gb|AE014075.1|	4115940	4116071	132	1.97727	2	0.0214846	0.0151515	0.0310822	0.10534
gi|26111730|gb|AE014075.1|	1460339	1460465	127	1.59055	2	0.0214846	0.015748	0.0323059	0.0847374
gi|26111730|gb|AE014075.1|	3158282	3158408	127	1.86614	2	0.0214846	0.015748	0.0323059	0.0994197
gi|26111730|gb|AE014075.1|	527572	527697	126	1.69048	2	0.0214846	0.015873	0.0325623	0.090061
gi|26111730|gb|AE014075.1|	849939	850061	123	1.17886	2	0.0214846	0.0162602	0.0333565	0.0628045
gi|26111730|gb|AE014075.1|	4246217	4246332	116	2	2	0.0214846	0.0172414	0.0353694	0.106551
gi|26111730|gb|AE014075.1|	4394397	4394512	116	1.63793	2	0.0214846	0.0172414	0.0353694	0.0872616
gi|26111730|gb|AE014075.1|	684627	684740	114	1.75439	2	0.0214846	0.0175439	0.0359899	0.0934658
gi|26111730|gb|AE014075.1|	139416	139527	112	1.1875	2	0.0214846	0.0178571	0.0366326	0.0632647
gi|26111730|gb|AE014075.1|	3840127	3840234	108	1.44444	2	0.0214846	0.0185185	0.0379893	0.0769535
gi|26111730|gb|AE014075.1|	2010371	2010477	107	1.8785	2	0.0214846	0.0186916	0.0383444	0.100078
gi|26111730|gb|AE014075.1|	3886449	3886555	107	1.13084	2	0.0214846	0.0186916	0.0383444	0.0602461
gi|26111730|gb|AE014075.1|	2917946	2918050	105	1.81905	2	0.0214846	0.0190476	0.0390747	0.0969107
gi|26111730|gb|AE014075.1|	5202685	5202788	104	1.05769	2	0.0214846	0.0192308	0.0394504	0.0563491
gi|26111730|gb|AE014075.1|	766317	766416	100	1.53	2	0.0214846	0.02	0.0410285	0.0815115
gi|26111730|gb|AE014075.1|	749489	749584	96	1.63542	2	0.0214846	0.0208333	0.042738	0.0871277
gi|26111730|gb|AE014075.1|	906944	907036	93	1.37634	2	0.0214846	0.0215054	0.0441166	0.0733254
gi|26111730|gb|AE014075.1|	2039057	2039148	92	1.43478	2	0.0214846	0.0217391	0.0445962	0.0764388
gi|26111730|gb|AE014075.1|	2760770	2760859	90	1.67778	2	0.0214846	0.0222222	0.0455872	0.0893845
gi|26111730|gb|AE014075.1|	1269572	1269658	87	1.14943	2	0.0214846	0.0229885	0.0471591	0.0612362
gi|26111730|gb|AE014075.1|	1126735	1126820	86	1.89535	2	0.0214846	0.0232558	0.0477075	0.100976
gi|26111730|gb|AE014075.1|	3810429	3810509	81	1.91358	2	0.0214846	0.0246914	0.0506524	0.101947
gi|26111730|gb|AE014075.1|	3888116	3888195	80	1.875	2	0.0214846	0.025	0.0512856	0.0998916
gi|26111730|gb|AE014075.1|	4042767	4042840	74	1.82432	2	0.0214846	0.027027	0.0554439	0.0971918
gi|26111730|gb|AE014075.1|	3321511	3321582	72	1.90278	2	0.0214846	0.0277778	0.056984	0.101371
gi|26111730|gb|AE014075.1|	749418	749487	70	1.35714	2	0.0214846	0.0285714	0.0586121	0.0723025
gi|26111730|gb|AE014075.1|	3013924	3013991	68	1.63235	2	0.0214846	0.0294118	0.060336	0.0869644
gi|26111730|gb|AE014075.1|	1739542	1739606	65	1.70769	2	0.0214846	0.0307692	0.0631207	0.0909782
gi|26111730|gb|AE014075.1|	2007276	2007335	60	1.53333	2	0.0214846	0.0333333	0.0683808	0.0816891
gi|26111730|gb|AE014075.1|	2048054	2048111	58	2	2	0.0214846	0.0344828	0.0707387	0.106551
gi|26111730|gb|AE014075.1|	535381	535434	54	1.37037	2	0.0214846	0.037037	0.0759786	0.0730072
gi|26111730|gb|AE014075.1|	2077898	2077946	49	1.69388	2	0.0214846	0.0408163	0.0837315	0.0902422
gi|26111730|gb|AE014075.1|	1594382	1594413	32	1.625	2	0.0214846	0.0625	0.128214	0.0865727
gi|26111730|gb|AE014075.1|	4246193	4246215	23	1.91304	2	0.0214846	0.0869565	0.178385	0.101918
gi|26111730|gb|AE014075.1|	618425	618444	20	1.8	2	0.0214846	0.1	0.205142	0.0958959
gi|26111730|gb|AE014075.1|	5180971	5180988	18	1.94444	2	0.0214846	0.111111	0.227936	0.103591
gi|26111730|gb|AE014075.1|	1424155	1424171	17	1.94118	2	0.0214846	0.117647	0.241344	0.103417
gi|26111730|gb|AE014075.1|	3521978	3521994	17	2	2	0.0214846	0.117647	0.241344	0.106551
gi|26111730|gb|AE014075.1|	1122557	1122572	16	1.9375	2	0.0214846	0.125	0.256428	0.103221
gi|26111730|gb|AE014075.1|	1313471	1313486	16	1.9375	2	0.0214846	0.125	0.256428	0.103221
gi|26111730|gb|AE014075.1|	3043130	3043145	16	2	2	0.0214846	0.125	0.256428	0.106551
gi|26111730|gb|AE014075.1|	860292	860306	15	1.93333	2	0.0214846	0.133333	0.273523	0.102999
gi|26111730|gb|AE014075.1|	4380285	4380299	15	1.93333	2	0.0214846	0.133333	0.273523	0.102999
gi|26111730|gb|AE014075.1|	527699	527712	14	2	2	0.0214846	0.142857	0.29306	0.106551
gi|26111730|gb|AE014075.1|	2997976	2997989	14	2	2	0.0214846	0.142857	0.29306	0.106551
gi|26111730|gb|AE014075.1|	3093348	3093361	14	2	2	0.0214846	0.142857	0.29306	0.106551
gi|26111730|gb|AE014075.1|	199863	199871	9	1.77778	2	0.0214846	0.222222	0.455872	0.094712
gi|26111730|gb|AE014075.1|	240547	240746	200	1	1	0.0107423	0.005	0.0102571	0.0532755
gi|26111730|gb|AE014075.1|	1935226	1935425	200	1	1	0.0107423	0.005	0.0102571	0.0532755
gi|26111730|gb|AE014075.1|	2869678	2869877	200	1	1	0.0107423	0.005	0.0102571	0.0532755
gi|26111730|gb|AE014075.1|	2911602	2911801	200	1	1	0.0107423	0.005	0.0102571	0.0532755
gi|26111730|gb|AE014075.1|	3690108	3690307	200	1	1	0.0107423	0.005	0.0102571	0.0532755
gi|26111730|gb|AE014075.1|	3699253	3699452	200	1	1	0.0107423	0.005	0.0102571	0.0532755
gi|26111730|gb|AE014075.1|	4036297	4036496	200	1	1	0.0107423	0.005	0.0102571	0.0532755
gi|26111730|gb|AE014075.1|	4413062	4413261	200	1	1	0.0107423	0.005	0.0102571	0.0532755
gi|26111730|gb|AE014075.1|	4866543	4866742	200	1	1	0.0107423	0.005	0.0102571	0.0532755
gi|26111730|gb|AE014075.1|	45039	45237	199	1	1	0.0107423	0.00502513	0.0103087	0.0532755
gi|26111730|gb|AE014075.1|	644337	644535	199	1	1	0.0107423	0.00502513	0.0103087	0.0532755
gi|26111730|gb|AE014075.1|	1549445	1549643	199	1	1	0.0107423	0.00502513	0.0103087	0.0532755
gi|26111730|gb|AE014075.1|	1560961	1561159	199	1	1	0.0107423	0.00502513	0.0103087	0.0532755
gi|26111730|gb|AE014075.1|	2054488	2054686	199	1	1	0.0107423	0.00502513	0.0103087	0.0532755
gi|26111730|gb|AE014075.1|	3184424	3184622	199	1	1	0.0107423	0.00502513	0.0103087	0.0532755
gi|26111730|gb|AE014075.1|	3299400	3299598	199	1	1	0.0107423	0.00502513	0.0103087	0.0532755
gi|26111730|gb|AE014075.1|	3945612	3945810	199	1	1	0.0107423	0.00502513	0.0103087	0.0532755
gi|26111730|gb|AE014075.1|	2661767	2661964	198	1	1	0.0107423	0.00505051	0.0103607	0.0532755
gi|26111730|gb|AE014075.1|	8631	8827	197	1	1	0.0107423	0.00507614	0.0104133	0.0532755
gi|26111730|gb|AE014075.1|	3771673	3771869	197	1	1	0.0107423	0.00507614	0.0104133	0.0532755
gi|26111730|gb|AE014075.1|	1804654	1804849	196	1	1	0.0107423	0.00510204	0.0104664	0.0532755
gi|26111730|gb|AE014075.1|	3335661	3335856	196	1	1	0.0107423	0.00510204	0.0104664	0.0532755
gi|26111730|gb|AE014075.1|	3828275	3828470	196	1	1	0.0107423	0.00510204	0.0104664	0.0532755
gi|26111730|gb|AE014075.1|	4464627	4464822	196	1	1	0.0107423	0.00510204	0.0104664	0.0532755
gi|26111730|gb|AE014075.1|	145272	145466	195	1	1	0.0107423	0.00512821	0.0105201	0.0532755
gi|26111730|gb|AE014075.1|	906297	906491	195	1	1	0.0107423	0.00512821	0.0105201	0.0532755
gi|26111730|gb|AE014075.1|	4260400	4260593	194	1	1	0.0107423	0.00515464	0.0105743	0.0532755
gi|26111730|gb|AE014075.1|	3322442	3322633	192	1	1	0.0107423	0.00520833	0.0106845	0.0532755
gi|26111730|gb|AE014075.1|	904799	904988	190	1	1	0.0107423	0.00526316	0.010797	0.0532755
gi|26111730|gb|AE014075.1|	1566358	1566547	190	1	1	0.0107423	0.00526316	0.010797	0.0532755
gi|26111730|gb|AE014075.1|	1788800	1788989	190	1	1	0.0107423	0.00526316	0.010797	0.0532755
gi|26111730|gb|AE014075.1|	3806559	3806748	190	1	1	0.0107423	0.00526316	0.010797	0.0532755
gi|26111730|gb|AE014075.1|	4908408	4908597	190	1	1	0.0107423	0.00526316	0.010797	0.0532755
gi|26111730|gb|AE014075.1|	5132243	5132432	190	1	1	0.0107423	0.00526316	0.010797	0.0532755
gi|26111730|gb|AE014075.1|	3860945	3861132	188	1	1	0.0107423	0.00531915	0.0109118	0.0532755
gi|26111730|gb|AE014075.1|	353063	353249	187	1	1	0.0107423	0.00534759	0.0109702	0.0532755
gi|26111730|gb|AE014075.1|	537689	537875	187	1	1	0.0107423	0.00534759	0.0109702	0.0532755
gi|26111730|gb|AE014075.1|	1086253	1086439	187	1	1	0.0107423	0.00534759	0.0109702	0.0532755
gi|26111730|gb|AE014075.1|	1375611	1375797	187	1	1	0.0107423	0.00534759	0.0109702	0.0532755
gi|26111730|gb|AE014075.1|	4257818	4258004	187	1	1	0.0107423	0.00534759	0.0109702	0.0532755
gi|26111730|gb|AE014075.1|	135196	135381	186	1	1	0.0107423	0.00537634	0.0110292	0.0532755
gi|26111730|gb|AE014075.1|	2647530	2647714	185	1	1	0.0107423	0.00540541	0.0110888	0.0532755
gi|26111730|gb|AE014075.1|	4613146	4613330	185	1	1	0.0107423	0.00540541	0.0110888	0.0532755
gi|26111730|gb|AE014075.1|	3156156	3156339	184	1	1	0.0107423	0.00543478	0.011149	0.0532755
gi|26111730|gb|AE014075.1|	4052218	4052401	184	1	1	0.0107423	0.00543478	0.011149	0.0532755
gi|26111730|gb|AE014075.1|	468126	468308	183	1	1	0.0107423	0.00546448	0.01121	0.0532755
gi|26111730|gb|AE014075.1|	4772827	4773009	183	1	1	0.0107423	0.00546448	0.01121	0.0532755
gi|26111730|gb|AE014075.1|	2072043	2072224	182	1	1	0.0107423	0.00549451	0.0112716	0.0532755
gi|26111730|gb|AE014075.1|	2372448	2372629	182	1	1	0.0107423	0.00549451	0.0112716	0.0532755
gi|26111730|gb|AE014075.1|	4214953	4215134	182	1	1	0.0107423	0.00549451	0.0112716	0.0532755
gi|26111730|gb|AE014075.1|	5009751	5009932	182	1	1	0.0107423	0.00549451	0.0112716	0.0532755
gi|26111730|gb|AE014075.1|	3957933	3958113	181	1	1	0.0107423	0.00552486	0.0113338	0.0532755
gi|26111730|gb|AE014075.1|	5057566	5057746	181	1	1	0.0107423	0.00552486	0.0113338	0.0532755
gi|26111730|gb|AE014075.1|	1468259	1468438	180	1	1	0.0107423	0.00555556	0.0113968	0.0532755
gi|26111730|gb|AE014075.1|	3329607	3329786	180	1	1	0.0107423	0.00555556	0.0113968	0.0532755
gi|26111730|gb|AE014075.1|	3721762	3721941	180	1	1	0.0107423	0.00555556	0.0113968	0.0532755
gi|26111730|gb|AE014075.1|	3276068	3276246	179	1	1	0.0107423	0.00558659	0.0114605	0.0532755
gi|26111730|gb|AE014075.1|	365620	365797	178	1	1	0.0107423	0.00561798	0.0115248	0.0532755
gi|26111730|gb|AE014075.1|	455808	455985	178	1	1	0.0107423	0.00561798	0.0115248	0.0532755
gi|26111730|gb|AE014075.1|	688488	688665	178	1	1	0.0107423	0.00561798	0.0115248	0.0532755
gi|26111730|gb|AE014075.1|	900352	900529	178	1	1	0.0107423	0.00561798	0.0115248	0.0532755
gi|26111730|gb|AE014075.1|	1768019	1768196	178	1	1	0.0107423	0.00561798	0.0115248	0.0532755
gi|26111730|gb|AE014075.1|	2853577	2853754	178	1	1	0.0107423	0.00561798	0.0115248	0.0532755
gi|26111730|gb|AE014075.1|	5165100	5165276	177	1	1	0.0107423	0.00564972	0.01159	0.0532755
gi|26111730|gb|AE014075.1|	3147291	3147466	176	1	1	0.0107423	0.00568182	0.0116558	0.0532755
gi|26111730|gb|AE014075.1|	3699945	3700120	176	1	1	0.0107423	0.00568182	0.0116558	0.0532755
gi|26111730|gb|AE014075.1|	3152708	3152882	175	1	1	0.0107423	0.00571429	0.0117224	0.0532755
gi|26111730|gb|AE014075.1|	4025242	4025416	175	1	1	0.0107423	0.00571429	0.0117224	0.0532755
gi|26111730|gb|AE014075.1|	1501499	1501672	174	1	1	0.0107423	0.00574713	0.0117898	0.0532755
gi|26111730|gb|AE014075.1|	3708126	3708299	174	1	1	0.0107423	0.00574713	0.0117898	0.0532755
gi|26111730|gb|AE014075.1|	3784527	3784700	174	1	1	0.0107423	0.00574713	0.0117898	0.0532755
gi|26111730|gb|AE014075.1|	4713416	4713589	174	1	1	0.0107423	0.00574713	0.0117898	0.0532755
gi|26111730|gb|AE014075.1|	5189625	5189798	174	1	1	0.0107423	0.00574713	0.0117898	0.0532755
gi|26111730|gb|AE014075.1|	167189	167361	173	1	1	0.0107423	0.00578035	0.0118579	0.0532755
gi|26111730|gb|AE014075.1|	806605	806776	172	1	1	0.0107423	0.00581395	0.0119269	0.0532755
gi|26111730|gb|AE014075.1|	898484	898655	172	1	1	0.0107423	0.00581395	0.0119269	0.0532755
gi|26111730|gb|AE014075.1|	2103914	2104085	172	1	1	0.0107423	0.00581395	0.0119269	0.0532755
gi|26111730|gb|AE014075.1|	5161666	5161837	172	1	1	0.0107423	0.00581395	0.0119269	0.0532755
gi|26111730|gb|AE014075.1|	1686002	1686172	171	1	1	0.0107423	0.00584795	0.0119966	0.0532755
gi|26111730|gb|AE014075.1|	2842762	2842930	169	1	1	0.0107423	0.00591716	0.0121386	0.0532755
gi|26111730|gb|AE014075.1|	2970238	2970406	169	1	1	0.0107423	0.00591716	0.0121386	0.0532755
gi|26111730|gb|AE014075.1|	2703836	2704003	168	1	1	0.0107423	0.00595238	0.0122109	0.0532755
gi|26111730|gb|AE014075.1|	2180283	2180449	167	1	1	0.0107423	0.00598802	0.012284	0.0532755
gi|26111730|gb|AE014075.1|	2513665	2513831	167	1	1	0.0107423	0.00598802	0.012284	0.0532755
gi|26111730|gb|AE014075.1|	4356986	4357152	167	1	1	0.0107423	0.00598802	0.012284	0.0532755
gi|26111730|gb|AE014075.1|	2642927	2643091	165	1	1	0.0107423	0.00606061	0.0124329	0.0532755
gi|26111730|gb|AE014075.1|	2652566	2652730	165	1	1	0.0107423	0.00606061	0.0124329	0.0532755
gi|26111730|gb|AE014075.1|	1373788	1373951	164	1	1	0.0107423	0.00609756	0.0125087	0.0532755
gi|26111730|gb|AE014075.1|	1843858	1844021	164	1	1	0.0107423	0.00609756	0.0125087	0.0532755
gi|26111730|gb|AE014075.1|	4667396	4667559	164	1	1	0.0107423	0.00609756	0.0125087	0.0532755
gi|26111730|gb|AE014075.1|	1507554	1507716	163	1	1	0.0107423	0.00613497	0.0125854	0.0532755
gi|26111730|gb|AE014075.1|	1510503	1510665	163	1	1	0.0107423	0.00613497	0.0125854	0.0532755
gi|26111730|gb|AE014075.1|	4615123	4615285	163	1	1	0.0107423	0.00613497	0.0125854	0.0532755
gi|26111730|gb|AE014075.1|	1568728	1568888	161	1	1	0.0107423	0.00621118	0.0127418	0.0532755
gi|26111730|gb|AE014075.1|	358127	358286	160	1	1	0.0107423	0.00625	0.0128214	0.0532755
gi|26111730|gb|AE014075.1|	772209	772368	160	1	1	0.0107423	0.00625	0.0128214	0.0532755
gi|26111730|gb|AE014075.1|	1878038	1878197	160	1	1	0.0107423	0.00625	0.0128214	0.0532755
gi|26111730|gb|AE014075.1|	2022056	2022215	160	1	1	0.0107423	0.00625	0.0128214	0.0532755
gi|26111730|gb|AE014075.1|	3632274	3632433	160	1	1	0.0107423	0.00625	0.0128214	0.0532755
gi|26111730|gb|AE014075.1|	4038888	4039047	160	1	1	0.0107423	0.00625	0.0128214	0.0532755
gi|26111730|gb|AE014075.1|	4699340	4699499	160	1	1	0.0107423	0.00625	0.0128214	0.0532755
gi|26111730|gb|AE014075.1|	1038447	1038605	159	1	1	0.0107423	0.00628931	0.012902	0.0532755
gi|26111730|gb|AE014075.1|	3124302	3124460	159	1	1	0.0107423	0.00628931	0.012902	0.0532755
gi|26111730|gb|AE014075.1|	5027324	5027482	159	1	1	0.0107423	0.00628931	0.012902	0.0532755
gi|26111730|gb|AE014075.1|	538328	538485	158	1	1	0.0107423	0.00632911	0.0129837	0.0532755
gi|26111730|gb|AE014075.1|	108862	109018	157	1	1	0.0107423	0.00636943	0.0130664	0.0532755
gi|26111730|gb|AE014075.1|	1110493	1110649	157	1	1	0.0107423	0.00636943	0.0130664	0.0532755
gi|26111730|gb|AE014075.1|	2821643	2821799	157	1	1	0.0107423	0.00636943	0.0130664	0.0532755
gi|26111730|gb|AE014075.1|	4666249	4666405	157	1	1	0.0107423	0.00636943	0.0130664	0.0532755
gi|26111730|gb|AE014075.1|	4387688	4387843	156	1	1	0.0107423	0.00641026	0.0131501	0.0532755
gi|26111730|gb|AE014075.1|	2432484	2432638	155	1	1	0.0107423	0.00645161	0.013235	0.0532755
gi|26111730|gb|AE014075.1|	3324941	3325095	155	1	1	0.0107423	0.00645161	0.013235	0.0532755
gi|26111730|gb|AE014075.1|	3961977	3962131	155	1	1	0.0107423	0.00645161	0.013235	0.0532755
gi|26111730|gb|AE014075.1|	4361449	4361603	155	1	1	0.0107423	0.00645161	0.013235	0.0532755
gi|26111730|gb|AE014075.1|	3565309	3565462	154	1	1	0.0107423	0.00649351	0.0133209	0.0532755
gi|26111730|gb|AE014075.1|	4039745	4039898	154	1	1	0.0107423	0.00649351	0.0133209	0.0532755
gi|26111730|gb|AE014075.1|	1603827	1603979	153	1	1	0.0107423	0.00653595	0.013408	0.0532755
gi|26111730|gb|AE014075.1|	4710214	4710366	153	1	1	0.0107423	0.00653595	0.013408	0.0532755
gi|26111730|gb|AE014075.1|	3109751	3109902	152	1	1	0.0107423	0.00657895	0.0134962	0.0532755
gi|26111730|gb|AE014075.1|	184226	184375	150	1	1	0.0107423	0.00666667	0.0136762	0.0532755
gi|26111730|gb|AE014075.1|	2020141	2020290	150	1	1	0.0107423	0.00666667	0.0136762	0.0532755
gi|26111730|gb|AE014075.1|	1067633	1067780	148	1	1	0.0107423	0.00675676	0.013861	0.0532755
gi|26111730|gb|AE014075.1|	1727256	1727403	148	1	1	0.0107423	0.00675676	0.013861	0.0532755
gi|26111730|gb|AE014075.1|	2649947	2650094	148	1	1	0.0107423	0.00675676	0.013861	0.0532755
gi|26111730|gb|AE014075.1|	3255361	3255508	148	1	1	0.0107423	0.00675676	0.013861	0.0532755
gi|26111730|gb|AE014075.1|	3703446	3703593	148	1	1	0.0107423	0.00675676	0.013861	0.0532755
gi|26111730|gb|AE014075.1|	5076235	5076382	148	1	1	0.0107423	0.00675676	0.013861	0.0532755
gi|26111730|gb|AE014075.1|	2931486	2931632	147	1	1	0.0107423	0.00680272	0.0139553	0.0532755
gi|26111730|gb|AE014075.1|	2407103	2407248	146	1	1	0.0107423	0.00684932	0.0140508	0.0532755
gi|26111730|gb|AE014075.1|	4479832	4479977	146	1	1	0.0107423	0.00684932	0.0140508	0.0532755
gi|26111730|gb|AE014075.1|	4586065	4586210	146	1	1	0.0107423	0.00684932	0.0140508	0.0532755
gi|26111730|gb|AE014075.1|	2841707	2841851	145	1	1	0.0107423	0.00689655	0.0141477	0.0532755
gi|26111730|gb|AE014075.1|	4435654	4435798	145	1	1	0.0107423	0.00689655	0.0141477	0.0532755
gi|26111730|gb|AE014075.1|	4028447	4028590	144	1	1	0.0107423	0.00694444	0.014246	0.0532755
gi|26111730|gb|AE014075.1|	4770361	4770504	144	1	1	0.0107423	0.00694444	0.014246	0.0532755
gi|26111730|gb|AE014075.1|	1082903	1083045	143	1	1	0.0107423	0.00699301	0.0143456	0.0532755
gi|26111730|gb|AE014075.1|	1833424	1833566	143	1	1	0.0107423	0.00699301	0.0143456	0.0532755
gi|26111730|gb|AE014075.1|	1941563	1941705	143	1	1	0.0107423	0.00699301	0.0143456	0.0532755
gi|26111730|gb|AE014075.1|	1564496	1564637	142	1	1	0.0107423	0.00704225	0.0144466	0.0532755
gi|26111730|gb|AE014075.1|	1996494	1996635	142	1	1	0.0107423	0.00704225	0.0144466	0.0532755
gi|26111730|gb|AE014075.1|	3614181	3614322	142	1	1	0.0107423	0.00704225	0.0144466	0.0532755
gi|26111730|gb|AE014075.1|	4133151	4133292	142	1	1	0.0107423	0.00704225	0.0144466	0.0532755
gi|26111730|gb|AE014075.1|	4827334	4827475	142	1	1	0.0107423	0.00704225	0.0144466	0.0532755
gi|26111730|gb|AE014075.1|	448131	448271	141	1	1	0.0107423	0.0070922	0.0145491	0.0532755
gi|26111730|gb|AE014075.1|	2991538	2991678	141	1	1	0.0107423	0.0070922	0.0145491	0.0532755
gi|26111730|gb|AE014075.1|	1034520	1034659	140	1	1	0.0107423	0.00714286	0.014653	0.0532755
gi|26111730|gb|AE014075.1|	2154157	2154296	140	1	1	0.0107423	0.00714286	0.014653	0.0532755
gi|26111730|gb|AE014075.1|	3396042	3396181	140	1	1	0.0107423	0.00714286	0.014653	0.0532755
gi|26111730|gb|AE014075.1|	3567860	3567999	140	1	1	0.0107423	0.00714286	0.014653	0.0532755
gi|26111730|gb|AE014075.1|	113516	113654	139	1	1	0.0107423	0.00719424	0.0147584	0.0532755
gi|26111730|gb|AE014075.1|	620157	620295	139	1	1	0.0107423	0.00719424	0.0147584	0.0532755
gi|26111730|gb|AE014075.1|	863950	864088	139	1	1	0.0107423	0.00719424	0.0147584	0.0532755
gi|26111730|gb|AE014075.1|	1614604	1614742	139	1	1	0.0107423	0.00719424	0.0147584	0.0532755
gi|26111730|gb|AE014075.1|	3642953	3643091	139	1	1	0.0107423	0.00719424	0.0147584	0.0532755
gi|26111730|gb|AE014075.1|	222135	222272	138	1	1	0.0107423	0.00724638	0.0148654	0.0532755
gi|26111730|gb|AE014075.1|	354480	354617	138	1	1	0.0107423	0.00724638	0.0148654	0.0532755
gi|26111730|gb|AE014075.1|	609599	609736	138	1	1	0.0107423	0.00724638	0.0148654	0.0532755
gi|26111730|gb|AE014075.1|	1544971	1545108	138	1	1	0.0107423	0.00724638	0.0148654	0.0532755
gi|26111730|gb|AE014075.1|	3668941	3669078	138	1	1	0.0107423	0.00724638	0.0148654	0.0532755
gi|26111730|gb|AE014075.1|	4778326	4778463	138	1	1	0.0107423	0.00724638	0.0148654	0.0532755
gi|26111730|gb|AE014075.1|	64626	64762	137	1	1	0.0107423	0.00729927	0.0149739	0.0532755
gi|26111730|gb|AE014075.1|	669213	669349	137	1	1	0.0107423	0.00729927	0.0149739	0.0532755
gi|26111730|gb|AE014075.1|	3779556	3779692	137	1	1	0.0107423	0.00729927	0.0149739	0.0532755
gi|26111730|gb|AE014075.1|	2053396	2053531	136	1	1	0.0107423	0.00735294	0.015084	0.0532755
gi|26111730|gb|AE014075.1|	2528042	2528177	136	1	1	0.0107423	0.00735294	0.015084	0.0532755
gi|26111730|gb|AE014075.1|	563150	563284	135	1	1	0.0107423	0.00740741	0.0151957	0.0532755
gi|26111730|gb|AE014075.1|	1466701	1466835	135	1	1	0.0107423	0.00740741	0.0151957	0.0532755
gi|26111730|gb|AE014075.1|	1508181	1508315	135	1	1	0.0107423	0.00740741	0.0151957	0.0532755
gi|26111730|gb|AE014075.1|	2981025	2981159	135	1	1	0.0107423	0.00740741	0.0151957	0.0532755
gi|26111730|gb|AE014075.1|	4362651	4362785	135	1	1	0.0107423	0.00740741	0.0151957	0.0532755
gi|26111730|gb|AE014075.1|	43313	43446	134	1	1	0.0107423	0.00746269	0.0153091	0.0532755
gi|26111730|gb|AE014075.1|	1548254	1548387	134	1	1	0.0107423	0.00746269	0.0153091	0.0532755
gi|26111730|gb|AE014075.1|	2138544	2138677	134	1	1	0.0107423	0.00746269	0.0153091	0.0532755
gi|26111730|gb|AE014075.1|	705984	706115	132	1	1	0.0107423	0.00757576	0.0155411	0.0532755
gi|26111730|gb|AE014075.1|	1098401	1098532	132	1	1	0.0107423	0.00757576	0.0155411	0.0532755
gi|26111730|gb|AE014075.1|	1242321	1242452	132	1	1	0.0107423	0.00757576	0.0155411	0.0532755
gi|26111730|gb|AE014075.1|	2171574	2171705	132	1	1	0.0107423	0.00757576	0.0155411	0.0532755
gi|26111730|gb|AE014075.1|	1637338	1637468	131	1	1	0.0107423	0.00763359	0.0156597	0.0532755
gi|26111730|gb|AE014075.1|	2448801	2448931	131	1	1	0.0107423	0.00763359	0.0156597	0.0532755
gi|26111730|gb|AE014075.1|	3929408	3929538	131	1	1	0.0107423	0.00763359	0.0156597	0.0532755
gi|26111730|gb|AE014075.1|	3154942	3155071	130	1	1	0.0107423	0.00769231	0.0157802	0.0532755
gi|26111730|gb|AE014075.1|	5059652	5059781	130	1	1	0.0107423	0.00769231	0.0157802	0.0532755
gi|26111730|gb|AE014075.1|	624488	624616	129	1	1	0.0107423	0.00775194	0.0159025	0.0532755
gi|26111730|gb|AE014075.1|	3327773	3327901	129	1	1	0.0107423	0.00775194	0.0159025	0.0532755
gi|26111730|gb|AE014075.1|	3646612	3646740	129	1	1	0.0107423	0.00775194	0.0159025	0.0532755
gi|26111730|gb|AE014075.1|	4023833	4023961	129	1	1	0.0107423	0.00775194	0.0159025	0.0532755
gi|26111730|gb|AE014075.1|	5132720	5132848	129	1	1	0.0107423	0.00775194	0.0159025	0.0532755
gi|26111730|gb|AE014075.1|	5153425	5153553	129	1	1	0.0107423	0.00775194	0.0159025	0.0532755
gi|26111730|gb|AE014075.1|	804425	804551	127	1	1	0.0107423	0.00787402	0.0161529	0.0532755
gi|26111730|gb|AE014075.1|	1324934	1325060	127	1	1	0.0107423	0.00787402	0.0161529	0.0532755
gi|26111730|gb|AE014075.1|	2157314	2157440	127	1	1	0.0107423	0.00787402	0.0161529	0.0532755
gi|26111730|gb|AE014075.1|	2383433	2383559	127	1	1	0.0107423	0.00787402	0.0161529	0.0532755
gi|26111730|gb|AE014075.1|	497090	497215	126	1	1	0.0107423	0.00793651	0.0162811	0.0532755
gi|26111730|gb|AE014075.1|	5029208	5029333	126	1	1	0.0107423	0.00793651	0.0162811	0.0532755
gi|26111730|gb|AE014075.1|	1854595	1854719	125	1	1	0.0107423	0.008	0.0164114	0.0532755
gi|26111730|gb|AE014075.1|	2470685	2470809	125	1	1	0.0107423	0.008	0.0164114	0.0532755
gi|26111730|gb|AE014075.1|	665045	665168	124	1	1	0.0107423	0.00806452	0.0165437	0.0532755
gi|26111730|gb|AE014075.1|	3107133	3107256	124	1	1	0.0107423	0.00806452	0.0165437	0.0532755
gi|26111730|gb|AE014075.1|	4214049	4214172	124	1	1	0.0107423	0.00806452	0.0165437	0.0532755
gi|26111730|gb|AE014075.1|	4390138	4390261	124	1	1	0.0107423	0.00806452	0.0165437	0.0532755
gi|26111730|gb|AE014075.1|	4468747	4468870	124	1	1	0.0107423	0.00806452	0.0165437	0.0532755
gi|26111730|gb|AE014075.1|	1452894	1453016	123	1	1	0.0107423	0.00813008	0.0166782	0.0532755
gi|26111730|gb|AE014075.1|	1493086	1493208	123	1	1	0.0107423	0.00813008	0.0166782	0.0532755
gi|26111730|gb|AE014075.1|	3405971	3406093	123	1	1	0.0107423	0.00813008	0.0166782	0.0532755
gi|26111730|gb|AE014075.1|	143369	143490	122	1	1	0.0107423	0.00819672	0.0168149	0.0532755
gi|26111730|gb|AE014075.1|	1086685	1086806	122	1	1	0.0107423	0.00819672	0.0168149	0.0532755
gi|26111730|gb|AE014075.1|	3340928	3341049	122	1	1	0.0107423	0.00819672	0.0168149	0.0532755
gi|26111730|gb|AE014075.1|	3868870	3868991	122	1	1	0.0107423	0.00819672	0.0168149	0.0532755
gi|26111730|gb|AE014075.1|	963377	963497	121	1	1	0.0107423	0.00826446	0.0169539	0.0532755
gi|26111730|gb|AE014075.1|	1939646	1939766	121	1	1	0.0107423	0.00826446	0.0169539	0.0532755
gi|26111730|gb|AE014075.1|	2565084	2565204	121	1	1	0.0107423	0.00826446	0.0169539	0.0532755
gi|26111730|gb|AE014075.1|	3159323	3159443	121	1	1	0.0107423	0.00826446	0.0169539	0.0532755
gi|26111730|gb|AE014075.1|	3206741	3206861	121	1	1	0.0107423	0.00826446	0.0169539	0.0532755
gi|26111730|gb|AE014075.1|	3818573	3818693	121	1	1	0.0107423	0.00826446	0.0169539	0.0532755
gi|26111730|gb|AE014075.1|	3865976	3866096	121	1	1	0.0107423	0.00826446	0.0169539	0.0532755
gi|26111730|gb|AE014075.1|	4789625	4789745	121	1	1	0.0107423	0.00826446	0.0169539	0.0532755
gi|26111730|gb|AE014075.1|	568195	568314	120	1	1	0.0107423	0.00833333	0.0170952	0.0532755
gi|26111730|gb|AE014075.1|	1617215	1617334	120	1	1	0.0107423	0.00833333	0.0170952	0.0532755
gi|26111730|gb|AE014075.1|	4369844	4369963	120	1	1	0.0107423	0.00833333	0.0170952	0.0532755
gi|26111730|gb|AE014075.1|	4487791	4487910	120	1	1	0.0107423	0.00833333	0.0170952	0.0532755
gi|26111730|gb|AE014075.1|	4494238	4494357	120	1	1	0.0107423	0.00833333	0.0170952	0.0532755
gi|26111730|gb|AE014075.1|	109198	109316	119	1	1	0.0107423	0.00840336	0.0172388	0.0532755
gi|26111730|gb|AE014075.1|	769370	769488	119	1	1	0.0107423	0.00840336	0.0172388	0.0532755
gi|26111730|gb|AE014075.1|	1876819	1876937	119	1	1	0.0107423	0.00840336	0.0172388	0.0532755
gi|26111730|gb|AE014075.1|	2591343	2591461	119	1	1	0.0107423	0.00840336	0.0172388	0.0532755
gi|26111730|gb|AE014075.1|	4718419	4718537	119	1	1	0.0107423	0.00840336	0.0172388	0.0532755
gi|26111730|gb|AE014075.1|	4790389	4790507	119	1	1	0.0107423	0.00840336	0.0172388	0.0532755
gi|26111730|gb|AE014075.1|	906650	906767	118	1	1	0.0107423	0.00847458	0.0173849	0.0532755
gi|26111730|gb|AE014075.1|	1760964	1761081	118	1	1	0.0107423	0.00847458	0.0173849	0.0532755
gi|26111730|gb|AE014075.1|	2511825	2511942	118	1	1	0.0107423	0.00847458	0.0173849	0.0532755
gi|26111730|gb|AE014075.1|	3383416	3383533	118	1	1	0.0107423	0.00847458	0.0173849	0.0532755
gi|26111730|gb|AE014075.1|	3696878	3696995	118	1	1	0.0107423	0.00847458	0.0173849	0.0532755
gi|26111730|gb|AE014075.1|	1711533	1711649	117	1	1	0.0107423	0.00854701	0.0175335	0.0532755
gi|26111730|gb|AE014075.1|	2120607	2120723	117	1	1	0.0107423	0.00854701	0.0175335	0.0532755
gi|26111730|gb|AE014075.1|	2528976	2529091	116	1	1	0.0107423	0.00862069	0.0176847	0.0532755
gi|26111730|gb|AE014075.1|	3082305	3082420	116	1	1	0.0107423	0.00862069	0.0176847	0.0532755
gi|26111730|gb|AE014075.1|	3655259	3655374	116	1	1	0.0107423	0.00862069	0.0176847	0.0532755
gi|26111730|gb|AE014075.1|	110197	110311	115	1	1	0.0107423	0.00869565	0.0178385	0.0532755
gi|26111730|gb|AE014075.1|	2526505	2526619	115	1	1	0.0107423	0.00869565	0.0178385	0.0532755
gi|26111730|gb|AE014075.1|	2861761	2861875	115	1	1	0.0107423	0.00869565	0.0178385	0.0532755
gi|26111730|gb|AE014075.1|	3635437	3635551	115	1	1	0.0107423	0.00869565	0.0178385	0.0532755
gi|26111730|gb|AE014075.1|	4283984	4284098	115	1	1	0.0107423	0.00869565	0.0178385	0.0532755
gi|26111730|gb|AE014075.1|	4515713	4515827	115	1	1	0.0107423	0.00869565	0.0178385	0.0532755
gi|26111730|gb|AE014075.1|	4748089	4748203	115	1	1	0.0107423	0.00869565	0.0178385	0.0532755
gi|26111730|gb|AE014075.1|	1302132	1302245	114	1	1	0.0107423	0.00877193	0.0179949	0.0532755
gi|26111730|gb|AE014075.1|	4041266	4041379	114	1	1	0.0107423	0.00877193	0.0179949	0.0532755
gi|26111730|gb|AE014075.1|	4043283	4043396	114	1	1	0.0107423	0.00877193	0.0179949	0.0532755
gi|26111730|gb|AE014075.1|	4270850	4270963	114	1	1	0.0107423	0.00877193	0.0179949	0.0532755
gi|26111730|gb|AE014075.1|	4618826	4618939	114	1	1	0.0107423	0.00877193	0.0179949	0.0532755
gi|26111730|gb|AE014075.1|	49552	49664	113	1	1	0.0107423	0.00884956	0.0181542	0.0532755
gi|26111730|gb|AE014075.1|	2930012	2930124	113	1	1	0.0107423	0.00884956	0.0181542	0.0532755
gi|26111730|gb|AE014075.1|	4580627	4580739	113	1	1	0.0107423	0.00884956	0.0181542	0.0532755
gi|26111730|gb|AE014075.1|	1690768	1690879	112	1	1	0.0107423	0.00892857	0.0183163	0.0532755
gi|26111730|gb|AE014075.1|	3111194	3111305	112	1	1	0.0107423	0.00892857	0.0183163	0.0532755
gi|26111730|gb|AE014075.1|	4403313	4403424	112	1	1	0.0107423	0.00892857	0.0183163	0.0532755
gi|26111730|gb|AE014075.1|	4563250	4563361	112	1	1	0.0107423	0.00892857	0.0183163	0.0532755
gi|26111730|gb|AE014075.1|	357209	357319	111	1	1	0.0107423	0.00900901	0.0184813	0.0532755
gi|26111730|gb|AE014075.1|	449271	449381	111	1	1	0.0107423	0.00900901	0.0184813	0.0532755
gi|26111730|gb|AE014075.1|	1795423	1795533	111	1	1	0.0107423	0.00900901	0.0184813	0.0532755
gi|26111730|gb|AE014075.1|	2484834	2484944	111	1	1	0.0107423	0.00900901	0.0184813	0.0532755
gi|26111730|gb|AE014075.1|	1558419	1558528	110	1	1	0.0107423	0.00909091	0.0186493	0.0532755
gi|26111730|gb|AE014075.1|	4047400	4047509	110	1	1	0.0107423	0.00909091	0.0186493	0.0532755
gi|26111730|gb|AE014075.1|	4078254	4078363	110	1	1	0.0107423	0.00909091	0.0186493	0.0532755
gi|26111730|gb|AE014075.1|	5082926	5083035	110	1	1	0.0107423	0.00909091	0.0186493	0.0532755
gi|26111730|gb|AE014075.1|	555295	555403	109	1	1	0.0107423	0.00917431	0.0188204	0.0532755
gi|26111730|gb|AE014075.1|	1022092	1022200	109	1	1	0.0107423	0.00917431	0.0188204	0.0532755
gi|26111730|gb|AE014075.1|	3370942	3371050	109	1	1	0.0107423	0.00917431	0.0188204	0.0532755
gi|26111730|gb|AE014075.1|	5110051	5110159	109	1	1	0.0107423	0.00917431	0.0188204	0.0532755
gi|26111730|gb|AE014075.1|	1076300	1076407	108	1	1	0.0107423	0.00925926	0.0189947	0.0532755
gi|26111730|gb|AE014075.1|	1700211	1700318	108	1	1	0.0107423	0.00925926	0.0189947	0.0532755
gi|26111730|gb|AE014075.1|	2216879	2216986	108	1	1	0.0107423	0.00925926	0.0189947	0.0532755
gi|26111730|gb|AE014075.1|	4848240	4848347	108	1	1	0.0107423	0.00925926	0.0189947	0.0532755
gi|26111730|gb|AE014075.1|	4771953	4772059	107	1	1	0.0107423	0.00934579	0.0191722	0.0532755
gi|26111730|gb|AE014075.1|	851204	851309	106	1	1	0.0107423	0.00943396	0.019353	0.0532755
gi|26111730|gb|AE014075.1|	1594415	1594520	106	1	1	0.0107423	0.00943396	0.019353	0.0532755
gi|26111730|gb|AE014075.1|	1835000	1835105	106	1	1	0.0107423	0.00943396	0.019353	0.0532755
gi|26111730|gb|AE014075.1|	4833447	4833552	106	1	1	0.0107423	0.00943396	0.019353	0.0532755
gi|26111730|gb|AE014075.1|	1375383	1375487	105	1	1	0.0107423	0.00952381	0.0195374	0.0532755
gi|26111730|gb|AE014075.1|	3766076	3766180	105	1	1	0.0107423	0.00952381	0.0195374	0.0532755
gi|26111730|gb|AE014075.1|	5085277	5085381	105	1	1	0.0107423	0.00952381	0.0195374	0.0532755
gi|26111730|gb|AE014075.1|	39619	39722	104	1	1	0.0107423	0.00961538	0.0197252	0.0532755
gi|26111730|gb|AE014075.1|	554817	554920	104	1	1	0.0107423	0.00961538	0.0197252	0.0532755
gi|26111730|gb|AE014075.1|	834873	834976	104	1	1	0.0107423	0.00961538	0.0197252	0.0532755
gi|26111730|gb|AE014075.1|	2471826	2471929	104	1	1	0.0107423	0.00961538	0.0197252	0.0532755
gi|26111730|gb|AE014075.1|	1944392	1944493	102	1	1	0.0107423	0.00980392	0.020112	0.0532755
gi|26111730|gb|AE014075.1|	50686	50786	101	1	1	0.0107423	0.00990099	0.0203111	0.0532755
gi|26111730|gb|AE014075.1|	605878	605978	101	1	1	0.0107423	0.00990099	0.0203111	0.0532755
gi|26111730|gb|AE014075.1|	660041	660141	101	1	1	0.0107423	0.00990099	0.0203111	0.0532755
gi|26111730|gb|AE014075.1|	1326172	1326272	101	1	1	0.0107423	0.00990099	0.0203111	0.0532755
gi|26111730|gb|AE014075.1|	3123524	3123624	101	1	1	0.0107423	0.00990099	0.0203111	0.0532755
gi|26111730|gb|AE014075.1|	3974595	3974695	101	1	1	0.0107423	0.00990099	0.0203111	0.0532755
gi|26111730|gb|AE014075.1|	232370	232469	100	1	1	0.0107423	0.01	0.0205142	0.0532755
gi|26111730|gb|AE014075.1|	495013	495112	100	1	1	0.0107423	0.01	0.0205142	0.0532755
gi|26111730|gb|AE014075.1|	2036589	2036688	100	1	1	0.0107423	0.01	0.0205142	0.0532755
gi|26111730|gb|AE014075.1|	2156504	2156603	100	1	1	0.0107423	0.01	0.0205142	0.0532755
gi|26111730|gb|AE014075.1|	3590910	3591009	100	1	1	0.0107423	0.01	0.0205142	0.0532755
gi|26111730|gb|AE014075.1|	4514035	4514134	100	1	1	0.0107423	0.01	0.0205142	0.0532755
gi|26111730|gb|AE014075.1|	136353	136451	99	1	1	0.0107423	0.010101	0.0207214	0.0532755
gi|26111730|gb|AE014075.1|	2433675	2433773	99	1	1	0.0107423	0.010101	0.0207214	0.0532755
gi|26111730|gb|AE014075.1|	1962509	1962606	98	1	1	0.0107423	0.0102041	0.0209329	0.0532755
gi|26111730|gb|AE014075.1|	2373587	2373684	98	1	1	0.0107423	0.0102041	0.0209329	0.0532755
gi|26111730|gb|AE014075.1|	2630855	2630952	98	1	1	0.0107423	0.0102041	0.0209329	0.0532755
gi|26111730|gb|AE014075.1|	3371204	3371301	98	1	1	0.0107423	0.0102041	0.0209329	0.0532755
gi|26111730|gb|AE014075.1|	4416191	4416288	98	1	1	0.0107423	0.0102041	0.0209329	0.0532755
gi|26111730|gb|AE014075.1|	4622761	4622858	98	1	1	0.0107423	0.0102041	0.0209329	0.0532755
gi|26111730|gb|AE014075.1|	5142982	5143079	98	1	1	0.0107423	0.0102041	0.0209329	0.0532755
gi|26111730|gb|AE014075.1|	51791	51887	97	1	1	0.0107423	0.0103093	0.0211487	0.0532755
gi|26111730|gb|AE014075.1|	2550758	2550854	97	1	1	0.0107423	0.0103093	0.0211487	0.0532755
gi|26111730|gb|AE014075.1|	2630534	2630630	97	1	1	0.0107423	0.0103093	0.0211487	0.0532755
gi|26111730|gb|AE014075.1|	4400765	4400861	97	1	1	0.0107423	0.0103093	0.0211487	0.0532755
gi|26111730|gb|AE014075.1|	4462609	4462705	97	1	1	0.0107423	0.0103093	0.0211487	0.0532755
gi|26111730|gb|AE014075.1|	4641565	4641661	97	1	1	0.0107423	0.0103093	0.0211487	0.0532755
gi|26111730|gb|AE014075.1|	4645318	4645414	97	1	1	0.0107423	0.0103093	0.0211487	0.0532755
gi|26111730|gb|AE014075.1|	598143	598238	96	1	1	0.0107423	0.0104167	0.021369	0.0532755
gi|26111730|gb|AE014075.1|	877780	877875	96	1	1	0.0107423	0.0104167	0.021369	0.0532755
gi|26111730|gb|AE014075.1|	2515644	2515739	96	1	1	0.0107423	0.0104167	0.021369	0.0532755
gi|26111730|gb|AE014075.1|	3325249	3325344	96	1	1	0.0107423	0.0104167	0.021369	0.0532755
gi|26111730|gb|AE014075.1|	4236744	4236839	96	1	1	0.0107423	0.0104167	0.021369	0.0532755
gi|26111730|gb|AE014075.1|	2714083	2714177	95	1	1	0.0107423	0.0105263	0.0215939	0.0532755
gi|26111730|gb|AE014075.1|	2785084	2785178	95	1	1	0.0107423	0.0105263	0.0215939	0.0532755
gi|26111730|gb|AE014075.1|	4259117	4259211	95	1	1	0.0107423	0.0105263	0.0215939	0.0532755
gi|26111730|gb|AE014075.1|	367326	367419	94	1	1	0.0107423	0.0106383	0.0218236	0.0532755
gi|26111730|gb|AE014075.1|	627324	627417	94	1	1	0.0107423	0.0106383	0.0218236	0.0532755
gi|26111730|gb|AE014075.1|	852807	852900	94	1	1	0.0107423	0.0106383	0.0218236	0.0532755
gi|26111730|gb|AE014075.1|	2084807	2084900	94	1	1	0.0107423	0.0106383	0.0218236	0.0532755
gi|26111730|gb|AE014075.1|	2586841	2586934	94	1	1	0.0107423	0.0106383	0.0218236	0.0532755
gi|26111730|gb|AE014075.1|	3751493	3751586	94	1	1	0.0107423	0.0106383	0.0218236	0.0532755
gi|26111730|gb|AE014075.1|	3847369	3847462	94	1	1	0.0107423	0.0106383	0.0218236	0.0532755
gi|26111730|gb|AE014075.1|	4670306	4670399	94	1	1	0.0107423	0.0106383	0.0218236	0.0532755
gi|26111730|gb|AE014075.1|	1492226	1492318	93	1	1	0.0107423	0.0107527	0.0220583	0.0532755
gi|26111730|gb|AE014075.1|	1558685	1558777	93	1	1	0.0107423	0.0107527	0.0220583	0.0532755
gi|26111730|gb|AE014075.1|	1962608	1962700	93	1	1	0.0107423	0.0107527	0.0220583	0.0532755
gi|26111730|gb|AE014075.1|	2429816	2429908	93	1	1	0.0107423	0.0107527	0.0220583	0.0532755
gi|26111730|gb|AE014075.1|	2721424	2721516	93	1	1	0.0107423	0.0107527	0.0220583	0.0532755
gi|26111730|gb|AE014075.1|	3822629	3822721	93	1	1	0.0107423	0.0107527	0.0220583	0.0532755
gi|26111730|gb|AE014075.1|	5005070	5005162	93	1	1	0.0107423	0.0107527	0.0220583	0.0532755
gi|26111730|gb|AE014075.1|	772371	772462	92	1	1	0.0107423	0.0108696	0.0222981	0.0532755
gi|26111730|gb|AE014075.1|	811483	811574	92	1	1	0.0107423	0.0108696	0.0222981	0.0532755
gi|26111730|gb|AE014075.1|	1288785	1288876	92	1	1	0.0107423	0.0108696	0.0222981	0.0532755
gi|26111730|gb|AE014075.1|	1616988	1617079	92	1	1	0.0107423	0.0108696	0.0222981	0.0532755
gi|26111730|gb|AE014075.1|	2428684	2428775	92	1	1	0.0107423	0.0108696	0.0222981	0.0532755
gi|26111730|gb|AE014075.1|	4431184	4431275	92	1	1	0.0107423	0.0108696	0.0222981	0.0532755
gi|26111730|gb|AE014075.1|	846304	846394	91	1	1	0.0107423	0.010989	0.0225431	0.0532755
gi|26111730|gb|AE014075.1|	1269676	1269766	91	1	1	0.0107423	0.010989	0.0225431	0.0532755
gi|26111730|gb|AE014075.1|	2142253	2142343	91	1	1	0.0107423	0.010989	0.0225431	0.0532755
gi|26111730|gb|AE014075.1|	3888197	3888287	91	1	1	0.0107423	0.010989	0.0225431	0.0532755
gi|26111730|gb|AE014075.1|	789795	789884	90	1	1	0.0107423	0.0111111	0.0227936	0.0532755
gi|26111730|gb|AE014075.1|	2086548	2086637	90	1	1	0.0107423	0.0111111	0.0227936	0.0532755
gi|26111730|gb|AE014075.1|	2596151	2596240	90	1	1	0.0107423	0.0111111	0.0227936	0.0532755
gi|26111730|gb|AE014075.1|	2869393	2869482	90	1	1	0.0107423	0.0111111	0.0227936	0.0532755
gi|26111730|gb|AE014075.1|	3720823	3720912	90	1	1	0.0107423	0.0111111	0.0227936	0.0532755
gi|26111730|gb|AE014075.1|	4645227	4645316	90	1	1	0.0107423	0.0111111	0.0227936	0.0532755
gi|26111730|gb|AE014075.1|	2318377	2318465	89	1	1	0.0107423	0.011236	0.0230497	0.0532755
gi|26111730|gb|AE014075.1|	3789227	3789315	89	1	1	0.0107423	0.011236	0.0230497	0.0532755
gi|26111730|gb|AE014075.1|	1817901	1817988	88	1	1	0.0107423	0.0113636	0.0233116	0.0532755
gi|26111730|gb|AE014075.1|	3004339	3004426	88	1	1	0.0107423	0.0113636	0.0233116	0.0532755
gi|26111730|gb|AE014075.1|	4383532	4383619	88	1	1	0.0107423	0.0113636	0.0233116	0.0532755
gi|26111730|gb|AE014075.1|	160244	160330	87	1	1	0.0107423	0.0114943	0.0235796	0.0532755
gi|26111730|gb|AE014075.1|	812046	812132	87	1	1	0.0107423	0.0114943	0.0235796	0.0532755
gi|26111730|gb|AE014075.1|	877692	877778	87	1	1	0.0107423	0.0114943	0.0235796	0.0532755
gi|26111730|gb|AE014075.1|	1956656	1956742	87	1	1	0.0107423	0.0114943	0.0235796	0.0532755
gi|26111730|gb|AE014075.1|	2006212	2006298	87	1	1	0.0107423	0.0114943	0.0235796	0.0532755
gi|26111730|gb|AE014075.1|	2141412	2141498	87	1	1	0.0107423	0.0114943	0.0235796	0.0532755
gi|26111730|gb|AE014075.1|	2375933	2376019	87	1	1	0.0107423	0.0114943	0.0235796	0.0532755
gi|26111730|gb|AE014075.1|	2501372	2501458	87	1	1	0.0107423	0.0114943	0.0235796	0.0532755
gi|26111730|gb|AE014075.1|	3377149	3377235	87	1	1	0.0107423	0.0114943	0.0235796	0.0532755
gi|26111730|gb|AE014075.1|	3684416	3684502	87	1	1	0.0107423	0.0114943	0.0235796	0.0532755
gi|26111730|gb|AE014075.1|	494926	495011	86	1	1	0.0107423	0.0116279	0.0238538	0.0532755
gi|26111730|gb|AE014075.1|	602814	602899	86	1	1	0.0107423	0.0116279	0.0238538	0.0532755
gi|26111730|gb|AE014075.1|	1052990	1053075	86	1	1	0.0107423	0.0116279	0.0238538	0.0532755
gi|26111730|gb|AE014075.1|	1249380	1249465	86	1	1	0.0107423	0.0116279	0.0238538	0.0532755
gi|26111730|gb|AE014075.1|	2018981	2019066	86	1	1	0.0107423	0.0116279	0.0238538	0.0532755
gi|26111730|gb|AE014075.1|	2330623	2330708	86	1	1	0.0107423	0.0116279	0.0238538	0.0532755
gi|26111730|gb|AE014075.1|	4719043	4719128	86	1	1	0.0107423	0.0116279	0.0238538	0.0532755
gi|26111730|gb|AE014075.1|	5083301	5083386	86	1	1	0.0107423	0.0116279	0.0238538	0.0532755
gi|26111730|gb|AE014075.1|	906858	906942	85	1	1	0.0107423	0.0117647	0.0241344	0.0532755
gi|26111730|gb|AE014075.1|	1865069	1865153	85	1	1	0.0107423	0.0117647	0.0241344	0.0532755
gi|26111730|gb|AE014075.1|	2568514	2568598	85	1	1	0.0107423	0.0117647	0.0241344	0.0532755
gi|26111730|gb|AE014075.1|	4881418	4881502	85	1	1	0.0107423	0.0117647	0.0241344	0.0532755
gi|26111730|gb|AE014075.1|	2098614	2098697	84	1	1	0.0107423	0.0119048	0.0244217	0.0532755
gi|26111730|gb|AE014075.1|	2961768	2961851	84	1	1	0.0107423	0.0119048	0.0244217	0.0532755
gi|26111730|gb|AE014075.1|	4825493	4825576	84	1	1	0.0107423	0.0119048	0.0244217	0.0532755
gi|26111730|gb|AE014075.1|	553886	553968	83	1	1	0.0107423	0.0120482	0.0247159	0.0532755
gi|26111730|gb|AE014075.1|	811962	812044	83	1	1	0.0107423	0.0120482	0.0247159	0.0532755
gi|26111730|gb|AE014075.1|	2125264	2125346	83	1	1	0.0107423	0.0120482	0.0247159	0.0532755
gi|26111730|gb|AE014075.1|	3534568	3534650	83	1	1	0.0107423	0.0120482	0.0247159	0.0532755
gi|26111730|gb|AE014075.1|	3908249	3908331	83	1	1	0.0107423	0.0120482	0.0247159	0.0532755
gi|26111730|gb|AE014075.1|	5066709	5066790	82	1	1	0.0107423	0.0121951	0.0250174	0.0532755
gi|26111730|gb|AE014075.1|	752777	752857	81	1	1	0.0107423	0.0123457	0.0253262	0.0532755
gi|26111730|gb|AE014075.1|	1020614	1020694	81	1	1	0.0107423	0.0123457	0.0253262	0.0532755
gi|26111730|gb|AE014075.1|	2173173	2173253	81	1	1	0.0107423	0.0123457	0.0253262	0.0532755
gi|26111730|gb|AE014075.1|	3221312	3221392	81	1	1	0.0107423	0.0123457	0.0253262	0.0532755
gi|26111730|gb|AE014075.1|	3341573	3341653	81	1	1	0.0107423	0.0123457	0.0253262	0.0532755
gi|26111730|gb|AE014075.1|	4544567	4544647	81	1	1	0.0107423	0.0123457	0.0253262	0.0532755
gi|26111730|gb|AE014075.1|	5048571	5048651	81	1	1	0.0107423	0.0123457	0.0253262	0.0532755
gi|26111730|gb|AE014075.1|	183241	183320	80	1	1	0.0107423	0.0125	0.0256428	0.0532755
gi|26111730|gb|AE014075.1|	451355	451434	80	1	1	0.0107423	0.0125	0.0256428	0.0532755
gi|26111730|gb|AE014075.1|	964342	964421	80	1	1	0.0107423	0.0125	0.0256428	0.0532755
gi|26111730|gb|AE014075.1|	2078183	2078262	80	1	1	0.0107423	0.0125	0.0256428	0.0532755
gi|26111730|gb|AE014075.1|	3144759	3144838	80	1	1	0.0107423	0.0125	0.0256428	0.0532755
gi|26111730|gb|AE014075.1|	3894817	3894896	80	1	1	0.0107423	0.0125	0.0256428	0.0532755
gi|26111730|gb|AE014075.1|	4910387	4910466	80	1	1	0.0107423	0.0125	0.0256428	0.0532755
gi|26111730|gb|AE014075.1|	695887	695965	79	1	1	0.0107423	0.0126582	0.0259674	0.0532755
gi|26111730|gb|AE014075.1|	2376853	2376931	79	1	1	0.0107423	0.0126582	0.0259674	0.0532755
gi|26111730|gb|AE014075.1|	2417473	2417551	79	1	1	0.0107423	0.0126582	0.0259674	0.0532755
gi|26111730|gb|AE014075.1|	2557164	2557242	79	1	1	0.0107423	0.0126582	0.0259674	0.0532755
gi|26111730|gb|AE014075.1|	2934895	2934973	79	1	1	0.0107423	0.0126582	0.0259674	0.0532755
gi|26111730|gb|AE014075.1|	3112295	3112373	79	1	1	0.0107423	0.0126582	0.0259674	0.0532755
gi|26111730|gb|AE014075.1|	3975417	3975495	79	1	1	0.0107423	0.0126582	0.0259674	0.0532755
gi|26111730|gb|AE014075.1|	4071269	4071347	79	1	1	0.0107423	0.0126582	0.0259674	0.0532755
gi|26111730|gb|AE014075.1|	1252972	1253049	78	1	1	0.0107423	0.0128205	0.0263003	0.0532755
gi|26111730|gb|AE014075.1|	2671077	2671154	78	1	1	0.0107423	0.0128205	0.0263003	0.0532755
gi|26111730|gb|AE014075.1|	4011473	4011550	78	1	1	0.0107423	0.0128205	0.0263003	0.0532755
gi|26111730|gb|AE014075.1|	4697491	4697568	78	1	1	0.0107423	0.0128205	0.0263003	0.0532755
gi|26111730|gb|AE014075.1|	632515	632591	77	1	1	0.0107423	0.012987	0.0266419	0.0532755
gi|26111730|gb|AE014075.1|	4227969	4228045	77	1	1	0.0107423	0.012987	0.0266419	0.0532755
gi|26111730|gb|AE014075.1|	4900592	4900668	77	1	1	0.0107423	0.012987	0.0266419	0.0532755
gi|26111730|gb|AE014075.1|	5033958	5034034	77	1	1	0.0107423	0.012987	0.0266419	0.0532755
gi|26111730|gb|AE014075.1|	160152	160227	76	1	1	0.0107423	0.0131579	0.0269924	0.0532755
gi|26111730|gb|AE014075.1|	846396	846471	76	1	1	0.0107423	0.0131579	0.0269924	0.0532755
gi|26111730|gb|AE014075.1|	3667297	3667372	76	1	1	0.0107423	0.0131579	0.0269924	0.0532755
gi|26111730|gb|AE014075.1|	5085200	5085275	76	1	1	0.0107423	0.0131579	0.0269924	0.0532755
gi|26111730|gb|AE014075.1|	751371	751445	75	1	1	0.0107423	0.0133333	0.0273523	0.0532755
gi|26111730|gb|AE014075.1|	1560562	1560636	75	1	1	0.0107423	0.0133333	0.0273523	0.0532755
gi|26111730|gb|AE014075.1|	1675787	1675861	75	1	1	0.0107423	0.0133333	0.0273523	0.0532755
gi|26111730|gb|AE014075.1|	2251358	2251432	75	1	1	0.0107423	0.0133333	0.0273523	0.0532755
gi|26111730|gb|AE014075.1|	4291909	4291983	75	1	1	0.0107423	0.0133333	0.0273523	0.0532755
gi|26111730|gb|AE014075.1|	5074793	5074867	75	1	1	0.0107423	0.0133333	0.0273523	0.0532755
gi|26111730|gb|AE014075.1|	388439	388512	74	1	1	0.0107423	0.0135135	0.0277219	0.0532755
gi|26111730|gb|AE014075.1|	1325170	1325243	74	1	1	0.0107423	0.0135135	0.0277219	0.0532755
gi|26111730|gb|AE014075.1|	3271499	3271572	74	1	1	0.0107423	0.0135135	0.0277219	0.0532755
gi|26111730|gb|AE014075.1|	4726429	4726502	74	1	1	0.0107423	0.0135135	0.0277219	0.0532755
gi|26111730|gb|AE014075.1|	4832026	4832099	74	1	1	0.0107423	0.0135135	0.0277219	0.0532755
gi|26111730|gb|AE014075.1|	1041849	1041921	73	1	1	0.0107423	0.0136986	0.0281017	0.0532755
gi|26111730|gb|AE014075.1|	1452820	1452892	73	1	1	0.0107423	0.0136986	0.0281017	0.0532755
gi|26111730|gb|AE014075.1|	2010059	2010131	73	1	1	0.0107423	0.0136986	0.0281017	0.0532755
gi|26111730|gb|AE014075.1|	3971620	3971692	73	1	1	0.0107423	0.0136986	0.0281017	0.0532755
gi|26111730|gb|AE014075.1|	5005166	5005238	73	1	1	0.0107423	0.0136986	0.0281017	0.0532755
gi|26111730|gb|AE014075.1|	5055190	5055262	73	1	1	0.0107423	0.0136986	0.0281017	0.0532755
gi|26111730|gb|AE014075.1|	2006591	2006662	72	1	1	0.0107423	0.0138889	0.028492	0.0532755
gi|26111730|gb|AE014075.1|	2809030	2809101	72	1	1	0.0107423	0.0138889	0.028492	0.0532755
gi|26111730|gb|AE014075.1|	4663781	4663852	72	1	1	0.0107423	0.0138889	0.028492	0.0532755
gi|26111730|gb|AE014075.1|	1041777	1041847	71	1	1	0.0107423	0.0140845	0.0288933	0.0532755
gi|26111730|gb|AE014075.1|	1476914	1476984	71	1	1	0.0107423	0.0140845	0.0288933	0.0532755
gi|26111730|gb|AE014075.1|	2142345	2142415	71	1	1	0.0107423	0.0140845	0.0288933	0.0532755
gi|26111730|gb|AE014075.1|	213657	213726	70	1	1	0.0107423	0.0142857	0.029306	0.0532755
gi|26111730|gb|AE014075.1|	608499	608568	70	1	1	0.0107423	0.0142857	0.029306	0.0532755
gi|26111730|gb|AE014075.1|	2574959	2575028	70	1	1	0.0107423	0.0142857	0.029306	0.0532755
gi|26111730|gb|AE014075.1|	3371600	3371669	70	1	1	0.0107423	0.0142857	0.029306	0.0532755
gi|26111730|gb|AE014075.1|	4082319	4082388	70	1	1	0.0107423	0.0142857	0.029306	0.0532755
gi|26111730|gb|AE014075.1|	2560952	2561020	69	1	1	0.0107423	0.0144928	0.0297308	0.0532755
gi|26111730|gb|AE014075.1|	4047511	4047579	69	1	1	0.0107423	0.0144928	0.0297308	0.0532755
gi|26111730|gb|AE014075.1|	4490176	4490244	69	1	1	0.0107423	0.0144928	0.0297308	0.0532755
gi|26111730|gb|AE014075.1|	627419	627486	68	1	1	0.0107423	0.0147059	0.030168	0.0532755
gi|26111730|gb|AE014075.1|	1465169	1465236	68	1	1	0.0107423	0.0147059	0.030168	0.0532755
gi|26111730|gb|AE014075.1|	2039150	2039217	68	1	1	0.0107423	0.0147059	0.030168	0.0532755
gi|26111730|gb|AE014075.1|	3308609	3308676	68	1	1	0.0107423	0.0147059	0.030168	0.0532755
gi|26111730|gb|AE014075.1|	3357702	3357769	68	1	1	0.0107423	0.0147059	0.030168	0.0532755
gi|26111730|gb|AE014075.1|	586510	586576	67	1	1	0.0107423	0.0149254	0.0306183	0.0532755
gi|26111730|gb|AE014075.1|	3656018	3656084	67	1	1	0.0107423	0.0149254	0.0306183	0.0532755
gi|26111730|gb|AE014075.1|	3732830	3732896	67	1	1	0.0107423	0.0149254	0.0306183	0.0532755
gi|26111730|gb|AE014075.1|	3766008	3766074	67	1	1	0.0107423	0.0149254	0.0306183	0.0532755
gi|26111730|gb|AE014075.1|	3938147	3938213	67	1	1	0.0107423	0.0149254	0.0306183	0.0532755
gi|26111730|gb|AE014075.1|	4619868	4619934	67	1	1	0.0107423	0.0149254	0.0306183	0.0532755
gi|26111730|gb|AE014075.1|	92115	92180	66	1	1	0.0107423	0.0151515	0.0310822	0.0532755
gi|26111730|gb|AE014075.1|	1111580	1111645	66	1	1	0.0107423	0.0151515	0.0310822	0.0532755
gi|26111730|gb|AE014075.1|	1458384	1458449	66	1	1	0.0107423	0.0151515	0.0310822	0.0532755
gi|26111730|gb|AE014075.1|	1837186	1837251	66	1	1	0.0107423	0.0151515	0.0310822	0.0532755
gi|26111730|gb|AE014075.1|	1858983	1859048	66	1	1	0.0107423	0.0151515	0.0310822	0.0532755
gi|26111730|gb|AE014075.1|	2596242	2596307	66	1	1	0.0107423	0.0151515	0.0310822	0.0532755
gi|26111730|gb|AE014075.1|	3111127	3111192	66	1	1	0.0107423	0.0151515	0.0310822	0.0532755
gi|26111730|gb|AE014075.1|	3800279	3800344	66	1	1	0.0107423	0.0151515	0.0310822	0.0532755
gi|26111730|gb|AE014075.1|	4421540	4421605	66	1	1	0.0107423	0.0151515	0.0310822	0.0532755
gi|26111730|gb|AE014075.1|	4565727	4565792	66	1	1	0.0107423	0.0151515	0.0310822	0.0532755
gi|26111730|gb|AE014075.1|	636065	636129	65	1	1	0.0107423	0.0153846	0.0315604	0.0532755
gi|26111730|gb|AE014075.1|	1020548	1020612	65	1	1	0.0107423	0.0153846	0.0315604	0.0532755
gi|26111730|gb|AE014075.1|	4055402	4055466	65	1	1	0.0107423	0.0153846	0.0315604	0.0532755
gi|26111730|gb|AE014075.1|	4172132	4172196	65	1	1	0.0107423	0.0153846	0.0315604	0.0532755
gi|26111730|gb|AE014075.1|	4585062	4585126	65	1	1	0.0107423	0.0153846	0.0315604	0.0532755
gi|26111730|gb|AE014075.1|	1879671	1879734	64	1	1	0.0107423	0.015625	0.0320535	0.0532755
gi|26111730|gb|AE014075.1|	2815108	2815171	64	1	1	0.0107423	0.015625	0.0320535	0.0532755
gi|26111730|gb|AE014075.1|	4041906	4041969	64	1	1	0.0107423	0.015625	0.0320535	0.0532755
gi|26111730|gb|AE014075.1|	4150647	4150710	64	1	1	0.0107423	0.015625	0.0320535	0.0532755
gi|26111730|gb|AE014075.1|	4547737	4547800	64	1	1	0.0107423	0.015625	0.0320535	0.0532755
gi|26111730|gb|AE014075.1|	5079110	5079173	64	1	1	0.0107423	0.015625	0.0320535	0.0532755
gi|26111730|gb|AE014075.1|	563086	563148	63	1	1	0.0107423	0.015873	0.0325623	0.0532755
gi|26111730|gb|AE014075.1|	1491029	1491091	63	1	1	0.0107423	0.015873	0.0325623	0.0532755
gi|26111730|gb|AE014075.1|	3732942	3733004	63	1	1	0.0107423	0.015873	0.0325623	0.0532755
gi|26111730|gb|AE014075.1|	37048	37109	62	1	1	0.0107423	0.016129	0.0330875	0.0532755
gi|26111730|gb|AE014075.1|	891472	891533	62	1	1	0.0107423	0.016129	0.0330875	0.0532755
gi|26111730|gb|AE014075.1|	2956869	2956930	62	1	1	0.0107423	0.016129	0.0330875	0.0532755
gi|26111730|gb|AE014075.1|	3308546	3308607	62	1	1	0.0107423	0.016129	0.0330875	0.0532755
gi|26111730|gb|AE014075.1|	3657774	3657835	62	1	1	0.0107423	0.016129	0.0330875	0.0532755
gi|26111730|gb|AE014075.1|	3810783	3810844	62	1	1	0.0107423	0.016129	0.0330875	0.0532755
gi|26111730|gb|AE014075.1|	3960074	3960135	62	1	1	0.0107423	0.016129	0.0330875	0.0532755
gi|26111730|gb|AE014075.1|	4900529	4900590	62	1	1	0.0107423	0.016129	0.0330875	0.0532755
gi|26111730|gb|AE014075.1|	496668	496728	61	1	1	0.0107423	0.0163934	0.0336299	0.0532755
gi|26111730|gb|AE014075.1|	1296869	1296929	61	1	1	0.0107423	0.0163934	0.0336299	0.0532755
gi|26111730|gb|AE014075.1|	2321673	2321733	61	1	1	0.0107423	0.0163934	0.0336299	0.0532755
gi|26111730|gb|AE014075.1|	5174181	5174241	61	1	1	0.0107423	0.0163934	0.0336299	0.0532755
gi|26111730|gb|AE014075.1|	594440	594499	60	1	1	0.0107423	0.0166667	0.0341904	0.0532755
gi|26111730|gb|AE014075.1|	751447	751506	60	1	1	0.0107423	0.0166667	0.0341904	0.0532755
gi|26111730|gb|AE014075.1|	1760040	1760099	60	1	1	0.0107423	0.0166667	0.0341904	0.0532755
gi|26111730|gb|AE014075.1|	2558067	2558126	60	1	1	0.0107423	0.0166667	0.0341904	0.0532755
gi|26111730|gb|AE014075.1|	3193082	3193141	60	1	1	0.0107423	0.0166667	0.0341904	0.0532755
gi|26111730|gb|AE014075.1|	3293956	3294015	60	1	1	0.0107423	0.0166667	0.0341904	0.0532755
gi|26111730|gb|AE014075.1|	4157179	4157238	60	1	1	0.0107423	0.0166667	0.0341904	0.0532755
gi|26111730|gb|AE014075.1|	4490115	4490174	60	1	1	0.0107423	0.0166667	0.0341904	0.0532755
gi|26111730|gb|AE014075.1|	2511765	2511823	59	1	1	0.0107423	0.0169492	0.0347699	0.0532755
gi|26111730|gb|AE014075.1|	2745113	2745171	59	1	1	0.0107423	0.0169492	0.0347699	0.0532755
gi|26111730|gb|AE014075.1|	2941942	2942000	59	1	1	0.0107423	0.0169492	0.0347699	0.0532755
gi|26111730|gb|AE014075.1|	3657714	3657772	59	1	1	0.0107423	0.0169492	0.0347699	0.0532755
gi|26111730|gb|AE014075.1|	143492	143549	58	1	1	0.0107423	0.0172414	0.0353694	0.0532755
gi|26111730|gb|AE014075.1|	1950766	1950823	58	1	1	0.0107423	0.0172414	0.0353694	0.0532755
gi|26111730|gb|AE014075.1|	2428423	2428480	58	1	1	0.0107423	0.0172414	0.0353694	0.0532755
gi|26111730|gb|AE014075.1|	2590952	2591009	58	1	1	0.0107423	0.0172414	0.0353694	0.0532755
gi|26111730|gb|AE014075.1|	2867047	2867104	58	1	1	0.0107423	0.0172414	0.0353694	0.0532755
gi|26111730|gb|AE014075.1|	4561288	4561345	58	1	1	0.0107423	0.0172414	0.0353694	0.0532755
gi|26111730|gb|AE014075.1|	4987934	4987991	58	1	1	0.0107423	0.0172414	0.0353694	0.0532755
gi|26111730|gb|AE014075.1|	5083389	5083446	58	1	1	0.0107423	0.0172414	0.0353694	0.0532755
gi|26111730|gb|AE014075.1|	1833366	1833422	57	1	1	0.0107423	0.0175439	0.0359899	0.0532755
gi|26111730|gb|AE014075.1|	4640391	4640447	57	1	1	0.0107423	0.0175439	0.0359899	0.0532755
gi|26111730|gb|AE014075.1|	1251198	1251253	56	1	1	0.0107423	0.0178571	0.0366326	0.0532755
gi|26111730|gb|AE014075.1|	1968197	1968252	56	1	1	0.0107423	0.0178571	0.0366326	0.0532755
gi|26111730|gb|AE014075.1|	2084902	2084957	56	1	1	0.0107423	0.0178571	0.0366326	0.0532755
gi|26111730|gb|AE014075.1|	2592469	2592524	56	1	1	0.0107423	0.0178571	0.0366326	0.0532755
gi|26111730|gb|AE014075.1|	2869336	2869391	56	1	1	0.0107423	0.0178571	0.0366326	0.0532755
gi|26111730|gb|AE014075.1|	3894118	3894173	56	1	1	0.0107423	0.0178571	0.0366326	0.0532755
gi|26111730|gb|AE014075.1|	4283350	4283405	56	1	1	0.0107423	0.0178571	0.0366326	0.0532755
gi|26111730|gb|AE014075.1|	1755064	1755118	55	1	1	0.0107423	0.0181818	0.0372986	0.0532755
gi|26111730|gb|AE014075.1|	4101857	4101911	55	1	1	0.0107423	0.0181818	0.0372986	0.0532755
gi|26111730|gb|AE014075.1|	4416135	4416189	55	1	1	0.0107423	0.0181818	0.0372986	0.0532755
gi|26111730|gb|AE014075.1|	943844	943897	54	1	1	0.0107423	0.0185185	0.0379893	0.0532755
gi|26111730|gb|AE014075.1|	1301765	1301818	54	1	1	0.0107423	0.0185185	0.0379893	0.0532755
gi|26111730|gb|AE014075.1|	2815439	2815492	54	1	1	0.0107423	0.0185185	0.0379893	0.0532755
gi|26111730|gb|AE014075.1|	3328693	3328746	54	1	1	0.0107423	0.0185185	0.0379893	0.0532755
gi|26111730|gb|AE014075.1|	3859978	3860031	54	1	1	0.0107423	0.0185185	0.0379893	0.0532755
gi|26111730|gb|AE014075.1|	4157124	4157177	54	1	1	0.0107423	0.0185185	0.0379893	0.0532755
gi|26111730|gb|AE014075.1|	5068712	5068765	54	1	1	0.0107423	0.0185185	0.0379893	0.0532755
gi|26111730|gb|AE014075.1|	1558596	1558648	53	1	1	0.0107423	0.0188679	0.0387061	0.0532755
gi|26111730|gb|AE014075.1|	1835169	1835221	53	1	1	0.0107423	0.0188679	0.0387061	0.0532755
gi|26111730|gb|AE014075.1|	2679003	2679055	53	1	1	0.0107423	0.0188679	0.0387061	0.0532755
gi|26111730|gb|AE014075.1|	4226965	4227017	53	1	1	0.0107423	0.0188679	0.0387061	0.0532755
gi|26111730|gb|AE014075.1|	4849426	4849478	53	1	1	0.0107423	0.0188679	0.0387061	0.0532755
gi|26111730|gb|AE014075.1|	1008722	1008773	52	1	1	0.0107423	0.0192308	0.0394504	0.0532755
gi|26111730|gb|AE014075.1|	1269434	1269485	52	1	1	0.0107423	0.0192308	0.0394504	0.0532755
gi|26111730|gb|AE014075.1|	1673178	1673229	52	1	1	0.0107423	0.0192308	0.0394504	0.0532755
gi|26111730|gb|AE014075.1|	4514136	4514187	52	1	1	0.0107423	0.0192308	0.0394504	0.0532755
gi|26111730|gb|AE014075.1|	5004572	5004623	52	1	1	0.0107423	0.0192308	0.0394504	0.0532755
gi|26111730|gb|AE014075.1|	890307	890357	51	1	1	0.0107423	0.0196078	0.040224	0.0532755
gi|26111730|gb|AE014075.1|	891535	891585	51	1	1	0.0107423	0.0196078	0.040224	0.0532755
gi|26111730|gb|AE014075.1|	993090	993140	51	1	1	0.0107423	0.0196078	0.040224	0.0532755
gi|26111730|gb|AE014075.1|	2404773	2404823	51	1	1	0.0107423	0.0196078	0.040224	0.0532755
gi|26111730|gb|AE014075.1|	3914419	3914469	51	1	1	0.0107423	0.0196078	0.040224	0.0532755
gi|26111730|gb|AE014075.1|	5076183	5076233	51	1	1	0.0107423	0.0196078	0.040224	0.0532755
gi|26111730|gb|AE014075.1|	89426	89475	50	1	1	0.0107423	0.02	0.0410285	0.0532755
gi|26111730|gb|AE014075.1|	110146	110195	50	1	1	0.0107423	0.02	0.0410285	0.0532755
gi|26111730|gb|AE014075.1|	1460288	1460337	50	1	1	0.0107423	0.02	0.0410285	0.0532755
gi|26111730|gb|AE014075.1|	4873092	4873141	50	1	1	0.0107423	0.02	0.0410285	0.0532755
gi|26111730|gb|AE014075.1|	50146	50194	49	1	1	0.0107423	0.0204082	0.0418658	0.0532755
gi|26111730|gb|AE014075.1|	1044642	1044690	49	1	1	0.0107423	0.0204082	0.0418658	0.0532755
gi|26111730|gb|AE014075.1|	1607343	1607391	49	1	1	0.0107423	0.0204082	0.0418658	0.0532755
gi|26111730|gb|AE014075.1|	2078133	2078181	49	1	1	0.0107423	0.0204082	0.0418658	0.0532755
gi|26111730|gb|AE014075.1|	4585176	4585224	49	1	1	0.0107423	0.0204082	0.0418658	0.0532755
gi|26111730|gb|AE014075.1|	3002485	3002532	48	1	1	0.0107423	0.0208333	0.042738	0.0532755
gi|26111730|gb|AE014075.1|	3013875	3013922	48	1	1	0.0107423	0.0208333	0.042738	0.0532755
gi|26111730|gb|AE014075.1|	4455786	4455833	48	1	1	0.0107423	0.0208333	0.042738	0.0532755
gi|26111730|gb|AE014075.1|	4599323	4599370	48	1	1	0.0107423	0.0208333	0.042738	0.0532755
gi|26111730|gb|AE014075.1|	5027129	5027176	48	1	1	0.0107423	0.0208333	0.042738	0.0532755
gi|26111730|gb|AE014075.1|	5214426	5214473	48	1	1	0.0107423	0.0208333	0.042738	0.0532755
gi|26111730|gb|AE014075.1|	769490	769536	47	1	1	0.0107423	0.0212766	0.0436473	0.0532755
gi|26111730|gb|AE014075.1|	1898754	1898800	47	1	1	0.0107423	0.0212766	0.0436473	0.0532755
gi|26111730|gb|AE014075.1|	2745065	2745111	47	1	1	0.0107423	0.0212766	0.0436473	0.0532755
gi|26111730|gb|AE014075.1|	4561240	4561286	47	1	1	0.0107423	0.0212766	0.0436473	0.0532755
gi|26111730|gb|AE014075.1|	4585128	4585174	47	1	1	0.0107423	0.0212766	0.0436473	0.0532755
gi|26111730|gb|AE014075.1|	4663733	4663779	47	1	1	0.0107423	0.0212766	0.0436473	0.0532755
gi|26111730|gb|AE014075.1|	5027572	5027618	47	1	1	0.0107423	0.0212766	0.0436473	0.0532755
gi|26111730|gb|AE014075.1|	5079175	5079221	47	1	1	0.0107423	0.0212766	0.0436473	0.0532755
gi|26111730|gb|AE014075.1|	984809	984854	46	1	1	0.0107423	0.0217391	0.0445962	0.0532755
gi|26111730|gb|AE014075.1|	1607296	1607341	46	1	1	0.0107423	0.0217391	0.0445962	0.0532755
gi|26111730|gb|AE014075.1|	1891986	1892031	46	1	1	0.0107423	0.0217391	0.0445962	0.0532755
gi|26111730|gb|AE014075.1|	1950719	1950764	46	1	1	0.0107423	0.0217391	0.0445962	0.0532755
gi|26111730|gb|AE014075.1|	4356862	4356907	46	1	1	0.0107423	0.0217391	0.0445962	0.0532755
gi|26111730|gb|AE014075.1|	609859	609903	45	1	1	0.0107423	0.0222222	0.0455872	0.0532755
gi|26111730|gb|AE014075.1|	1089262	1089306	45	1	1	0.0107423	0.0222222	0.0455872	0.0532755
gi|26111730|gb|AE014075.1|	3158411	3158455	45	1	1	0.0107423	0.0222222	0.0455872	0.0532755
gi|26111730|gb|AE014075.1|	3795811	3795855	45	1	1	0.0107423	0.0222222	0.0455872	0.0532755
gi|26111730|gb|AE014075.1|	4515829	4515873	45	1	1	0.0107423	0.0222222	0.0455872	0.0532755
gi|26111730|gb|AE014075.1|	146219	146262	44	1	1	0.0107423	0.0227273	0.0466232	0.0532755
gi|26111730|gb|AE014075.1|	1102835	1102878	44	1	1	0.0107423	0.0227273	0.0466232	0.0532755
gi|26111730|gb|AE014075.1|	1675863	1675906	44	1	1	0.0107423	0.0227273	0.0466232	0.0532755
gi|26111730|gb|AE014075.1|	2006680	2006723	44	1	1	0.0107423	0.0227273	0.0466232	0.0532755
gi|26111730|gb|AE014075.1|	2714218	2714261	44	1	1	0.0107423	0.0227273	0.0466232	0.0532755
gi|26111730|gb|AE014075.1|	2851221	2851264	44	1	1	0.0107423	0.0227273	0.0466232	0.0532755
gi|26111730|gb|AE014075.1|	3107088	3107131	44	1	1	0.0107423	0.0227273	0.0466232	0.0532755
gi|26111730|gb|AE014075.1|	5142936	5142979	44	1	1	0.0107423	0.0227273	0.0466232	0.0532755
gi|26111730|gb|AE014075.1|	191471	191513	43	1	1	0.0107423	0.0232558	0.0477075	0.0532755
gi|26111730|gb|AE014075.1|	620113	620155	43	1	1	0.0107423	0.0232558	0.0477075	0.0532755
gi|26111730|gb|AE014075.1|	1110651	1110693	43	1	1	0.0107423	0.0232558	0.0477075	0.0532755
gi|26111730|gb|AE014075.1|	2141500	2141542	43	1	1	0.0107423	0.0232558	0.0477075	0.0532755
gi|26111730|gb|AE014075.1|	2251434	2251476	43	1	1	0.0107423	0.0232558	0.0477075	0.0532755
gi|26111730|gb|AE014075.1|	4157080	4157122	43	1	1	0.0107423	0.0232558	0.0477075	0.0532755
gi|26111730|gb|AE014075.1|	5027620	5027662	43	1	1	0.0107423	0.0232558	0.0477075	0.0532755
gi|26111730|gb|AE014075.1|	2638103	2638144	42	1	1	0.0107423	0.0238095	0.0488434	0.0532755
gi|26111730|gb|AE014075.1|	239025	239065	41	1	1	0.0107423	0.0243902	0.0500347	0.0532755
gi|26111730|gb|AE014075.1|	381952	381992	41	1	1	0.0107423	0.0243902	0.0500347	0.0532755
gi|26111730|gb|AE014075.1|	602924	602964	41	1	1	0.0107423	0.0243902	0.0500347	0.0532755
gi|26111730|gb|AE014075.1|	1569801	1569841	41	1	1	0.0107423	0.0243902	0.0500347	0.0532755
gi|26111730|gb|AE014075.1|	1771254	1771294	41	1	1	0.0107423	0.0243902	0.0500347	0.0532755
gi|26111730|gb|AE014075.1|	1894529	1894569	41	1	1	0.0107423	0.0243902	0.0500347	0.0532755
gi|26111730|gb|AE014075.1|	2372216	2372256	41	1	1	0.0107423	0.0243902	0.0500347	0.0532755
gi|26111730|gb|AE014075.1|	2448759	2448799	41	1	1	0.0107423	0.0243902	0.0500347	0.0532755
gi|26111730|gb|AE014075.1|	3537029	3537069	41	1	1	0.0107423	0.0243902	0.0500347	0.0532755
gi|26111730|gb|AE014075.1|	5066792	5066832	41	1	1	0.0107423	0.0243902	0.0500347	0.0532755
gi|26111730|gb|AE014075.1|	206707	206746	40	1	1	0.0107423	0.025	0.0512856	0.0532755
gi|26111730|gb|AE014075.1|	239286	239325	40	1	1	0.0107423	0.025	0.0512856	0.0532755
gi|26111730|gb|AE014075.1|	574434	574473	40	1	1	0.0107423	0.025	0.0512856	0.0532755
gi|26111730|gb|AE014075.1|	1023640	1023679	40	1	1	0.0107423	0.025	0.0512856	0.0532755
gi|26111730|gb|AE014075.1|	2444901	2444940	40	1	1	0.0107423	0.025	0.0512856	0.0532755
gi|26111730|gb|AE014075.1|	2706963	2707002	40	1	1	0.0107423	0.025	0.0512856	0.0532755
gi|26111730|gb|AE014075.1|	3203723	3203762	40	1	1	0.0107423	0.025	0.0512856	0.0532755
gi|26111730|gb|AE014075.1|	3371559	3371598	40	1	1	0.0107423	0.025	0.0512856	0.0532755
gi|26111730|gb|AE014075.1|	4345988	4346027	40	1	1	0.0107423	0.025	0.0512856	0.0532755
gi|26111730|gb|AE014075.1|	4618785	4618824	40	1	1	0.0107423	0.025	0.0512856	0.0532755
gi|26111730|gb|AE014075.1|	4623784	4623823	40	1	1	0.0107423	0.025	0.0512856	0.0532755
gi|26111730|gb|AE014075.1|	4769948	4769987	40	1	1	0.0107423	0.025	0.0512856	0.0532755
gi|26111730|gb|AE014075.1|	5005245	5005284	40	1	1	0.0107423	0.025	0.0512856	0.0532755
gi|26111730|gb|AE014075.1|	5028392	5028431	40	1	1	0.0107423	0.025	0.0512856	0.0532755
gi|26111730|gb|AE014075.1|	1630395	1630433	39	1	1	0.0107423	0.025641	0.0526006	0.0532755
gi|26111730|gb|AE014075.1|	2007337	2007375	39	1	1	0.0107423	0.025641	0.0526006	0.0532755
gi|26111730|gb|AE014075.1|	2432640	2432678	39	1	1	0.0107423	0.025641	0.0526006	0.0532755
gi|26111730|gb|AE014075.1|	2675975	2676013	39	1	1	0.0107423	0.025641	0.0526006	0.0532755
gi|26111730|gb|AE014075.1|	2961853	2961891	39	1	1	0.0107423	0.025641	0.0526006	0.0532755
gi|26111730|gb|AE014075.1|	3157071	3157109	39	1	1	0.0107423	0.025641	0.0526006	0.0532755
gi|26111730|gb|AE014075.1|	3387273	3387311	39	1	1	0.0107423	0.025641	0.0526006	0.0532755
gi|26111730|gb|AE014075.1|	4041226	4041264	39	1	1	0.0107423	0.025641	0.0526006	0.0532755
gi|26111730|gb|AE014075.1|	2714179	2714216	38	1	1	0.0107423	0.0263158	0.0539848	0.0532755
gi|26111730|gb|AE014075.1|	27774	27810	37	1	1	0.0107423	0.027027	0.0554439	0.0532755
gi|26111730|gb|AE014075.1|	459721	459757	37	1	1	0.0107423	0.027027	0.0554439	0.0532755
gi|26111730|gb|AE014075.1|	2432684	2432720	37	1	1	0.0107423	0.027027	0.0554439	0.0532755
gi|26111730|gb|AE014075.1|	695850	695885	36	1	1	0.0107423	0.0277778	0.056984	0.0532755
gi|26111730|gb|AE014075.1|	870213	870248	36	1	1	0.0107423	0.0277778	0.056984	0.0532755
gi|26111730|gb|AE014075.1|	2020292	2020327	36	1	1	0.0107423	0.0277778	0.056984	0.0532755
gi|26111730|gb|AE014075.1|	2022217	2022252	36	1	1	0.0107423	0.0277778	0.056984	0.0532755
gi|26111730|gb|AE014075.1|	2851184	2851219	36	1	1	0.0107423	0.0277778	0.056984	0.0532755
gi|26111730|gb|AE014075.1|	3124735	3124770	36	1	1	0.0107423	0.0277778	0.056984	0.0532755
gi|26111730|gb|AE014075.1|	3162009	3162044	36	1	1	0.0107423	0.0277778	0.056984	0.0532755
gi|26111730|gb|AE014075.1|	4186115	4186150	36	1	1	0.0107423	0.0277778	0.056984	0.0532755
gi|26111730|gb|AE014075.1|	4455835	4455870	36	1	1	0.0107423	0.0277778	0.056984	0.0532755
gi|26111730|gb|AE014075.1|	5053756	5053791	36	1	1	0.0107423	0.0277778	0.056984	0.0532755
gi|26111730|gb|AE014075.1|	579145	579179	35	1	1	0.0107423	0.0285714	0.0586121	0.0532755
gi|26111730|gb|AE014075.1|	757687	757721	35	1	1	0.0107423	0.0285714	0.0586121	0.0532755
gi|26111730|gb|AE014075.1|	1277664	1277698	35	1	1	0.0107423	0.0285714	0.0586121	0.0532755
gi|26111730|gb|AE014075.1|	3530613	3530647	35	1	1	0.0107423	0.0285714	0.0586121	0.0532755
gi|26111730|gb|AE014075.1|	519817	519850	34	1	1	0.0107423	0.0294118	0.060336	0.0532755
gi|26111730|gb|AE014075.1|	1733394	1733427	34	1	1	0.0107423	0.0294118	0.060336	0.0532755
gi|26111730|gb|AE014075.1|	2673598	2673631	34	1	1	0.0107423	0.0294118	0.060336	0.0532755
gi|26111730|gb|AE014075.1|	4431306	4431339	34	1	1	0.0107423	0.0294118	0.060336	0.0532755
gi|26111730|gb|AE014075.1|	5069395	5069428	34	1	1	0.0107423	0.0294118	0.060336	0.0532755
gi|26111730|gb|AE014075.1|	200870	200902	33	1	1	0.0107423	0.030303	0.0621643	0.0532755
gi|26111730|gb|AE014075.1|	1864951	1864983	33	1	1	0.0107423	0.030303	0.0621643	0.0532755
gi|26111730|gb|AE014075.1|	2036555	2036587	33	1	1	0.0107423	0.030303	0.0621643	0.0532755
gi|26111730|gb|AE014075.1|	2044141	2044173	33	1	1	0.0107423	0.030303	0.0621643	0.0532755
gi|26111730|gb|AE014075.1|	3313347	3313379	33	1	1	0.0107423	0.030303	0.0621643	0.0532755
gi|26111730|gb|AE014075.1|	3663233	3663265	33	1	1	0.0107423	0.030303	0.0621643	0.0532755
gi|26111730|gb|AE014075.1|	3885583	3885615	33	1	1	0.0107423	0.030303	0.0621643	0.0532755
gi|26111730|gb|AE014075.1|	3906857	3906889	33	1	1	0.0107423	0.030303	0.0621643	0.0532755
gi|26111730|gb|AE014075.1|	4666215	4666247	33	1	1	0.0107423	0.030303	0.0621643	0.0532755
gi|26111730|gb|AE014075.1|	37111	37142	32	1	1	0.0107423	0.03125	0.064107	0.0532755
gi|26111730|gb|AE014075.1|	2526472	2526503	32	1	1	0.0107423	0.03125	0.064107	0.0532755
gi|26111730|gb|AE014075.1|	2761299	2761330	32	1	1	0.0107423	0.03125	0.064107	0.0532755
gi|26111730|gb|AE014075.1|	2833718	2833749	32	1	1	0.0107423	0.03125	0.064107	0.0532755
gi|26111730|gb|AE014075.1|	3266339	3266370	32	1	1	0.0107423	0.03125	0.064107	0.0532755
gi|26111730|gb|AE014075.1|	3810846	3810877	32	1	1	0.0107423	0.03125	0.064107	0.0532755
gi|26111730|gb|AE014075.1|	64778	64808	31	1	1	0.0107423	0.0322581	0.0661749	0.0532755
gi|26111730|gb|AE014075.1|	102333	102363	31	1	1	0.0107423	0.0322581	0.0661749	0.0532755
gi|26111730|gb|AE014075.1|	846473	846503	31	1	1	0.0107423	0.0322581	0.0661749	0.0532755
gi|26111730|gb|AE014075.1|	3107055	3107085	31	1	1	0.0107423	0.0322581	0.0661749	0.0532755
gi|26111730|gb|AE014075.1|	4563977	4564007	31	1	1	0.0107423	0.0322581	0.0661749	0.0532755
gi|26111730|gb|AE014075.1|	146264	146293	30	1	1	0.0107423	0.0333333	0.0683808	0.0532755
gi|26111730|gb|AE014075.1|	1766251	1766280	30	1	1	0.0107423	0.0333333	0.0683808	0.0532755
gi|26111730|gb|AE014075.1|	1865038	1865067	30	1	1	0.0107423	0.0333333	0.0683808	0.0532755
gi|26111730|gb|AE014075.1|	3013844	3013873	30	1	1	0.0107423	0.0333333	0.0683808	0.0532755
gi|26111730|gb|AE014075.1|	4573509	4573538	30	1	1	0.0107423	0.0333333	0.0683808	0.0532755
gi|26111730|gb|AE014075.1|	891587	891615	29	1	1	0.0107423	0.0344828	0.0707387	0.0532755
gi|26111730|gb|AE014075.1|	2470655	2470683	29	1	1	0.0107423	0.0344828	0.0707387	0.0532755
gi|26111730|gb|AE014075.1|	4869143	4869171	29	1	1	0.0107423	0.0344828	0.0707387	0.0532755
gi|26111730|gb|AE014075.1|	5193414	5193442	29	1	1	0.0107423	0.0344828	0.0707387	0.0532755
gi|26111730|gb|AE014075.1|	108833	108860	28	1	1	0.0107423	0.0357143	0.0732651	0.0532755
gi|26111730|gb|AE014075.1|	453777	453804	28	1	1	0.0107423	0.0357143	0.0732651	0.0532755
gi|26111730|gb|AE014075.1|	577157	577184	28	1	1	0.0107423	0.0357143	0.0732651	0.0532755
gi|26111730|gb|AE014075.1|	1269487	1269514	28	1	1	0.0107423	0.0357143	0.0732651	0.0532755
gi|26111730|gb|AE014075.1|	4364673	4364700	28	1	1	0.0107423	0.0357143	0.0732651	0.0532755
gi|26111730|gb|AE014075.1|	4408426	4408453	28	1	1	0.0107423	0.0357143	0.0732651	0.0532755
gi|26111730|gb|AE014075.1|	4431277	4431304	28	1	1	0.0107423	0.0357143	0.0732651	0.0532755
gi|26111730|gb|AE014075.1|	2007115	2007141	27	1	1	0.0107423	0.037037	0.0759786	0.0532755
gi|26111730|gb|AE014075.1|	2091337	2091363	27	1	1	0.0107423	0.037037	0.0759786	0.0532755
gi|26111730|gb|AE014075.1|	2091382	2091408	27	1	1	0.0107423	0.037037	0.0759786	0.0532755
gi|26111730|gb|AE014075.1|	2586813	2586839	27	1	1	0.0107423	0.037037	0.0759786	0.0532755
gi|26111730|gb|AE014075.1|	4051350	4051376	27	1	1	0.0107423	0.037037	0.0759786	0.0532755
gi|26111730|gb|AE014075.1|	4291881	4291907	27	1	1	0.0107423	0.037037	0.0759786	0.0532755
gi|26111730|gb|AE014075.1|	4431341	4431367	27	1	1	0.0107423	0.037037	0.0759786	0.0532755
gi|26111730|gb|AE014075.1|	4704493	4704519	27	1	1	0.0107423	0.037037	0.0759786	0.0532755
gi|26111730|gb|AE014075.1|	5030772	5030798	27	1	1	0.0107423	0.037037	0.0759786	0.0532755
gi|26111730|gb|AE014075.1|	91027	91052	26	1	1	0.0107423	0.0384615	0.0789009	0.0532755
gi|26111730|gb|AE014075.1|	113489	113514	26	1	1	0.0107423	0.0384615	0.0789009	0.0532755
gi|26111730|gb|AE014075.1|	585365	585390	26	1	1	0.0107423	0.0384615	0.0789009	0.0532755
gi|26111730|gb|AE014075.1|	3732915	3732940	26	1	1	0.0107423	0.0384615	0.0789009	0.0532755
gi|26111730|gb|AE014075.1|	3766182	3766207	26	1	1	0.0107423	0.0384615	0.0789009	0.0532755
gi|26111730|gb|AE014075.1|	3856994	3857019	26	1	1	0.0107423	0.0384615	0.0789009	0.0532755
gi|26111730|gb|AE014075.1|	5189598	5189623	26	1	1	0.0107423	0.0384615	0.0789009	0.0532755
gi|26111730|gb|AE014075.1|	219197	219221	25	1	1	0.0107423	0.04	0.0820569	0.0532755
gi|26111730|gb|AE014075.1|	3657688	3657712	25	1	1	0.0107423	0.04	0.0820569	0.0532755
gi|26111730|gb|AE014075.1|	573396	573419	24	1	1	0.0107423	0.0416667	0.085476	0.0532755
gi|26111730|gb|AE014075.1|	981971	981994	24	1	1	0.0107423	0.0416667	0.085476	0.0532755
gi|26111730|gb|AE014075.1|	2216854	2216877	24	1	1	0.0107423	0.0416667	0.085476	0.0532755
gi|26111730|gb|AE014075.1|	3751588	3751611	24	1	1	0.0107423	0.0416667	0.085476	0.0532755
gi|26111730|gb|AE014075.1|	3818548	3818571	24	1	1	0.0107423	0.0416667	0.085476	0.0532755
gi|26111730|gb|AE014075.1|	4831888	4831911	24	1	1	0.0107423	0.0416667	0.085476	0.0532755
gi|26111730|gb|AE014075.1|	804401	804423	23	1	1	0.0107423	0.0434783	0.0891923	0.0532755
gi|26111730|gb|AE014075.1|	3203699	3203721	23	1	1	0.0107423	0.0434783	0.0891923	0.0532755
gi|26111730|gb|AE014075.1|	3271443	3271465	23	1	1	0.0107423	0.0434783	0.0891923	0.0532755
gi|26111730|gb|AE014075.1|	4563226	4563248	23	1	1	0.0107423	0.0434783	0.0891923	0.0532755
gi|26111730|gb|AE014075.1|	4771927	4771949	23	1	1	0.0107423	0.0434783	0.0891923	0.0532755
gi|26111730|gb|AE014075.1|	451919	451940	22	1	1	0.0107423	0.0454545	0.0932465	0.0532755
gi|26111730|gb|AE014075.1|	497217	497238	22	1	1	0.0107423	0.0454545	0.0932465	0.0532755
gi|26111730|gb|AE014075.1|	602901	602922	22	1	1	0.0107423	0.0454545	0.0932465	0.0532755
gi|26111730|gb|AE014075.1|	1865008	1865029	22	1	1	0.0107423	0.0454545	0.0932465	0.0532755
gi|26111730|gb|AE014075.1|	96431	96451	21	1	1	0.0107423	0.047619	0.0976868	0.0532755
gi|26111730|gb|AE014075.1|	1053077	1053097	21	1	1	0.0107423	0.047619	0.0976868	0.0532755
gi|26111730|gb|AE014075.1|	2714263	2714283	21	1	1	0.0107423	0.047619	0.0976868	0.0532755
gi|26111730|gb|AE014075.1|	3249933	3249953	21	1	1	0.0107423	0.047619	0.0976868	0.0532755
gi|26111730|gb|AE014075.1|	3321584	3321604	21	1	1	0.0107423	0.047619	0.0976868	0.0532755
gi|26111730|gb|AE014075.1|	4790367	4790387	21	1	1	0.0107423	0.047619	0.0976868	0.0532755
gi|26111730|gb|AE014075.1|	688667	688686	20	1	1	0.0107423	0.05	0.102571	0.0532755
gi|26111730|gb|AE014075.1|	1030833	1030852	20	1	1	0.0107423	0.05	0.102571	0.0532755
gi|26111730|gb|AE014075.1|	1425421	1425440	20	1	1	0.0107423	0.05	0.102571	0.0532755
gi|26111730|gb|AE014075.1|	1760018	1760037	20	1	1	0.0107423	0.05	0.102571	0.0532755
gi|26111730|gb|AE014075.1|	1797576	1797595	20	1	1	0.0107423	0.05	0.102571	0.0532755
gi|26111730|gb|AE014075.1|	2091410	2091429	20	1	1	0.0107423	0.05	0.102571	0.0532755
gi|26111730|gb|AE014075.1|	2404752	2404771	20	1	1	0.0107423	0.05	0.102571	0.0532755
gi|26111730|gb|AE014075.1|	2558129	2558148	20	1	1	0.0107423	0.05	0.102571	0.0532755
gi|26111730|gb|AE014075.1|	3341656	3341675	20	1	1	0.0107423	0.05	0.102571	0.0532755
gi|26111730|gb|AE014075.1|	3733015	3733034	20	1	1	0.0107423	0.05	0.102571	0.0532755
gi|26111730|gb|AE014075.1|	3762221	3762240	20	1	1	0.0107423	0.05	0.102571	0.0532755
gi|26111730|gb|AE014075.1|	3800346	3800365	20	1	1	0.0107423	0.05	0.102571	0.0532755
gi|26111730|gb|AE014075.1|	3885562	3885581	20	1	1	0.0107423	0.05	0.102571	0.0532755
gi|26111730|gb|AE014075.1|	4421519	4421538	20	1	1	0.0107423	0.05	0.102571	0.0532755
gi|26111730|gb|AE014075.1|	5070547	5070566	20	1	1	0.0107423	0.05	0.102571	0.0532755
gi|26111730|gb|AE014075.1|	459701	459719	19	1	1	0.0107423	0.0526316	0.10797	0.0532755
gi|26111730|gb|AE014075.1|	1835107	1835125	19	1	1	0.0107423	0.0526316	0.10797	0.0532755
gi|26111730|gb|AE014075.1|	2036535	2036553	19	1	1	0.0107423	0.0526316	0.10797	0.0532755
gi|26111730|gb|AE014075.1|	2171554	2171572	19	1	1	0.0107423	0.0526316	0.10797	0.0532755
gi|26111730|gb|AE014075.1|	3729440	3729458	19	1	1	0.0107423	0.0526316	0.10797	0.0532755
gi|26111730|gb|AE014075.1|	4120614	4120632	19	1	1	0.0107423	0.0526316	0.10797	0.0532755
gi|26111730|gb|AE014075.1|	4213255	4213273	19	1	1	0.0107423	0.0526316	0.10797	0.0532755
gi|26111730|gb|AE014075.1|	4387845	4387863	19	1	1	0.0107423	0.0526316	0.10797	0.0532755
gi|26111730|gb|AE014075.1|	109318	109335	18	1	1	0.0107423	0.0555556	0.113968	0.0532755
gi|26111730|gb|AE014075.1|	597531	597548	18	1	1	0.0107423	0.0555556	0.113968	0.0532755
gi|26111730|gb|AE014075.1|	1242466	1242483	18	1	1	0.0107423	0.0555556	0.113968	0.0532755
gi|26111730|gb|AE014075.1|	2107109	2107126	18	1	1	0.0107423	0.0555556	0.113968	0.0532755
gi|26111730|gb|AE014075.1|	2381816	2381833	18	1	1	0.0107423	0.0555556	0.113968	0.0532755
gi|26111730|gb|AE014075.1|	3147468	3147485	18	1	1	0.0107423	0.0555556	0.113968	0.0532755
gi|26111730|gb|AE014075.1|	3657669	3657686	18	1	1	0.0107423	0.0555556	0.113968	0.0532755
gi|26111730|gb|AE014075.1|	3659804	3659821	18	1	1	0.0107423	0.0555556	0.113968	0.0532755
gi|26111730|gb|AE014075.1|	3814224	3814241	18	1	1	0.0107423	0.0555556	0.113968	0.0532755
gi|26111730|gb|AE014075.1|	3954835	3954852	18	1	1	0.0107423	0.0555556	0.113968	0.0532755
gi|26111730|gb|AE014075.1|	246278	246294	17	1	1	0.0107423	0.0588235	0.120672	0.0532755
gi|26111730|gb|AE014075.1|	567101	567117	17	1	1	0.0107423	0.0588235	0.120672	0.0532755
gi|26111730|gb|AE014075.1|	1106785	1106801	17	1	1	0.0107423	0.0588235	0.120672	0.0532755
gi|26111730|gb|AE014075.1|	1200027	1200043	17	1	1	0.0107423	0.0588235	0.120672	0.0532755
gi|26111730|gb|AE014075.1|	1614744	1614760	17	1	1	0.0107423	0.0588235	0.120672	0.0532755
gi|26111730|gb|AE014075.1|	1752490	1752506	17	1	1	0.0107423	0.0588235	0.120672	0.0532755
gi|26111730|gb|AE014075.1|	1761083	1761099	17	1	1	0.0107423	0.0588235	0.120672	0.0532755
gi|26111730|gb|AE014075.1|	2330595	2330611	17	1	1	0.0107423	0.0588235	0.120672	0.0532755
gi|26111730|gb|AE014075.1|	2595672	2595688	17	1	1	0.0107423	0.0588235	0.120672	0.0532755
gi|26111730|gb|AE014075.1|	2775748	2775764	17	1	1	0.0107423	0.0588235	0.120672	0.0532755
gi|26111730|gb|AE014075.1|	2874558	2874574	17	1	1	0.0107423	0.0588235	0.120672	0.0532755
gi|26111730|gb|AE014075.1|	2898536	2898552	17	1	1	0.0107423	0.0588235	0.120672	0.0532755
gi|26111730|gb|AE014075.1|	3111307	3111323	17	1	1	0.0107423	0.0588235	0.120672	0.0532755
gi|26111730|gb|AE014075.1|	3450524	3450540	17	1	1	0.0107423	0.0588235	0.120672	0.0532755
gi|26111730|gb|AE014075.1|	3453502	3453518	17	1	1	0.0107423	0.0588235	0.120672	0.0532755
gi|26111730|gb|AE014075.1|	3460424	3460440	17	1	1	0.0107423	0.0588235	0.120672	0.0532755
gi|26111730|gb|AE014075.1|	3655241	3655257	17	1	1	0.0107423	0.0588235	0.120672	0.0532755
gi|26111730|gb|AE014075.1|	3714630	3714646	17	1	1	0.0107423	0.0588235	0.120672	0.0532755
gi|26111730|gb|AE014075.1|	3829308	3829324	17	1	1	0.0107423	0.0588235	0.120672	0.0532755
gi|26111730|gb|AE014075.1|	3928769	3928785	17	1	1	0.0107423	0.0588235	0.120672	0.0532755
gi|26111730|gb|AE014075.1|	3978091	3978107	17	1	1	0.0107423	0.0588235	0.120672	0.0532755
gi|26111730|gb|AE014075.1|	4387873	4387889	17	1	1	0.0107423	0.0588235	0.120672	0.0532755
gi|26111730|gb|AE014075.1|	4860532	4860548	17	1	1	0.0107423	0.0588235	0.120672	0.0532755
gi|26111730|gb|AE014075.1|	5049981	5049997	17	1	1	0.0107423	0.0588235	0.120672	0.0532755
gi|26111730|gb|AE014075.1|	469745	469760	16	1	1	0.0107423	0.0625	0.128214	0.0532755
gi|26111730|gb|AE014075.1|	905071	905086	16	1	1	0.0107423	0.0625	0.128214	0.0532755
gi|26111730|gb|AE014075.1|	1124309	1124324	16	1	1	0.0107423	0.0625	0.128214	0.0532755
gi|26111730|gb|AE014075.1|	1214580	1214595	16	1	1	0.0107423	0.0625	0.128214	0.0532755
gi|26111730|gb|AE014075.1|	1273234	1273249	16	1	1	0.0107423	0.0625	0.128214	0.0532755
gi|26111730|gb|AE014075.1|	1466229	1466244	16	1	1	0.0107423	0.0625	0.128214	0.0532755
gi|26111730|gb|AE014075.1|	1608003	1608018	16	1	1	0.0107423	0.0625	0.128214	0.0532755
gi|26111730|gb|AE014075.1|	2091365	2091380	16	1	1	0.0107423	0.0625	0.128214	0.0532755
gi|26111730|gb|AE014075.1|	2338324	2338339	16	1	1	0.0107423	0.0625	0.128214	0.0532755
gi|26111730|gb|AE014075.1|	2476750	2476765	16	1	1	0.0107423	0.0625	0.128214	0.0532755
gi|26111730|gb|AE014075.1|	2590935	2590950	16	1	1	0.0107423	0.0625	0.128214	0.0532755
gi|26111730|gb|AE014075.1|	2760687	2760702	16	1	1	0.0107423	0.0625	0.128214	0.0532755
gi|26111730|gb|AE014075.1|	3433277	3433292	16	1	1	0.0107423	0.0625	0.128214	0.0532755
gi|26111730|gb|AE014075.1|	3732898	3732913	16	1	1	0.0107423	0.0625	0.128214	0.0532755
gi|26111730|gb|AE014075.1|	4185335	4185350	16	1	1	0.0107423	0.0625	0.128214	0.0532755
gi|26111730|gb|AE014075.1|	4318135	4318150	16	1	1	0.0107423	0.0625	0.128214	0.0532755
gi|26111730|gb|AE014075.1|	4818279	4818294	16	1	1	0.0107423	0.0625	0.128214	0.0532755
gi|26111730|gb|AE014075.1|	4818706	4818721	16	1	1	0.0107423	0.0625	0.128214	0.0532755
gi|26111730|gb|AE014075.1|	5083262	5083277	16	1	1	0.0107423	0.0625	0.128214	0.0532755
gi|26111730|gb|AE014075.1|	5136525	5136540	16	1	1	0.0107423	0.0625	0.128214	0.0532755
gi|26111730|gb|AE014075.1|	108817	108831	15	1	1	0.0107423	0.0666667	0.136762	0.0532755
gi|26111730|gb|AE014075.1|	183225	183239	15	1	1	0.0107423	0.0666667	0.136762	0.0532755
gi|26111730|gb|AE014075.1|	217043	217057	15	1	1	0.0107423	0.0666667	0.136762	0.0532755
gi|26111730|gb|AE014075.1|	217059	217073	15	1	1	0.0107423	0.0666667	0.136762	0.0532755
gi|26111730|gb|AE014075.1|	234983	234997	15	1	1	0.0107423	0.0666667	0.136762	0.0532755
gi|26111730|gb|AE014075.1|	393488	393502	15	1	1	0.0107423	0.0666667	0.136762	0.0532755
gi|26111730|gb|AE014075.1|	453761	453775	15	1	1	0.0107423	0.0666667	0.136762	0.0532755
gi|26111730|gb|AE014075.1|	891617	891631	15	1	1	0.0107423	0.0666667	0.136762	0.0532755
gi|26111730|gb|AE014075.1|	926365	926379	15	1	1	0.0107423	0.0666667	0.136762	0.0532755
gi|26111730|gb|AE014075.1|	1149100	1149114	15	1	1	0.0107423	0.0666667	0.136762	0.0532755
gi|26111730|gb|AE014075.1|	1214961	1214975	15	1	1	0.0107423	0.0666667	0.136762	0.0532755
gi|26111730|gb|AE014075.1|	1269660	1269674	15	1	1	0.0107423	0.0666667	0.136762	0.0532755
gi|26111730|gb|AE014075.1|	1594522	1594536	15	1	1	0.0107423	0.0666667	0.136762	0.0532755
gi|26111730|gb|AE014075.1|	1623533	1623547	15	1	1	0.0107423	0.0666667	0.136762	0.0532755
gi|26111730|gb|AE014075.1|	1667944	1667958	15	1	1	0.0107423	0.0666667	0.136762	0.0532755
gi|26111730|gb|AE014075.1|	1806909	1806923	15	1	1	0.0107423	0.0666667	0.136762	0.0532755
gi|26111730|gb|AE014075.1|	1864992	1865006	15	1	1	0.0107423	0.0666667	0.136762	0.0532755
gi|26111730|gb|AE014075.1|	1957843	1957857	15	1	1	0.0107423	0.0666667	0.136762	0.0532755
gi|26111730|gb|AE014075.1|	1995223	1995237	15	1	1	0.0107423	0.0666667	0.136762	0.0532755
gi|26111730|gb|AE014075.1|	2006664	2006678	15	1	1	0.0107423	0.0666667	0.136762	0.0532755
gi|26111730|gb|AE014075.1|	2083230	2083244	15	1	1	0.0107423	0.0666667	0.136762	0.0532755
gi|26111730|gb|AE014075.1|	2516109	2516123	15	1	1	0.0107423	0.0666667	0.136762	0.0532755
gi|26111730|gb|AE014075.1|	2558171	2558185	15	1	1	0.0107423	0.0666667	0.136762	0.0532755
gi|26111730|gb|AE014075.1|	2956853	2956867	15	1	1	0.0107423	0.0666667	0.136762	0.0532755
gi|26111730|gb|AE014075.1|	3067978	3067992	15	1	1	0.0107423	0.0666667	0.136762	0.0532755
gi|26111730|gb|AE014075.1|	3112375	3112389	15	1	1	0.0107423	0.0666667	0.136762	0.0532755
gi|26111730|gb|AE014075.1|	3144743	3144757	15	1	1	0.0107423	0.0666667	0.136762	0.0532755
gi|26111730|gb|AE014075.1|	3154831	3154845	15	1	1	0.0107423	0.0666667	0.136762	0.0532755
gi|26111730|gb|AE014075.1|	3559697	3559711	15	1	1	0.0107423	0.0666667	0.136762	0.0532755
gi|26111730|gb|AE014075.1|	4283197	4283211	15	1	1	0.0107423	0.0666667	0.136762	0.0532755
gi|26111730|gb|AE014075.1|	4315914	4315928	15	1	1	0.0107423	0.0666667	0.136762	0.0532755
gi|26111730|gb|AE014075.1|	4678008	4678022	15	1	1	0.0107423	0.0666667	0.136762	0.0532755
gi|26111730|gb|AE014075.1|	4744847	4744861	15	1	1	0.0107423	0.0666667	0.136762	0.0532755
gi|26111730|gb|AE014075.1|	5109403	5109417	15	1	1	0.0107423	0.0666667	0.136762	0.0532755
gi|26111730|gb|AE014075.1|	91054	91067	14	1	1	0.0107423	0.0714286	0.14653	0.0532755
gi|26111730|gb|AE014075.1|	92800	92813	14	1	1	0.0107423	0.0714286	0.14653	0.0532755
[truncated: 137 more rows]
